# Supplementary material for: 2-(2-Furylmethyl­amino­meth­yl)-4-sulfanylphenol
Source: Acta Crystallogr Sect E Struct Rep Online. 2009 Aug 22;65(Pt 9):o2204. doi: 10.1107/S1600536809032401 (PMC2969939; doi:10.1107/S1600536809032401)
Supplement: Supplementary file 2 [file e-65-o2204-Isup2.hkl]

# 
# h,k,l, Fc-squared, Fo-squared, sigma(Fo-squared) and status flag 
# 
data_I
_shelx_title ' X in P2(1)2(1)2(1)' 
_shelx_refln_list_code          4 
_shelx_F_calc_maximum      127.13 
_exptl_crystal_F_000       496.00 
_reflns_d_resolution_high  0.8107 
 
loop_ 
 _symmetry_equiv_pos_as_xyz 
 'x, y, z' 
 '-x+1/2, -y, z+1/2' 
 '-x, y+1/2, -z+1/2' 
 'x+1/2, -y+1/2, -z' 
 
_cell_length_a     5.5778 
_cell_length_b    13.5888 
_cell_length_c    14.9428 
_cell_angle_alpha  90.000 
_cell_angle_beta   90.000 
_cell_angle_gamma  90.000 
 
_shelx_F_squared_multiplier     1.000 
 
loop_ 
 _refln_index_h 
 _refln_index_k 
 _refln_index_l 
 _refln_F_squared_calc 
 _refln_F_squared_meas 
 _refln_F_squared_sigma 
 _refln_observed_status 
   2   0   0     2848.72     2777.03     16.69 o 
   4   0   0      398.23      394.95      9.14 o 
   6   0   0        0.07        3.85      3.52 o 
   1   1   0        3.51        7.88      0.54 o 
   2   1   0     2900.97     3438.29     55.00 o 
   3   1   0     1366.86     1519.45     50.44 o 
   4   1   0       93.62       88.69      3.30 o 
   5   1   0       49.70       50.68      3.89 o 
   6   1   0        9.13        8.18      2.79 o 
   0   2   0     1127.77      902.91      8.14 o 
   1   2   0     8648.88    10082.26    714.95 o 
   2   2   0      562.51      611.43     34.10 o 
   3   2   0      258.66      297.44     23.08 o 
   4   2   0      146.12      180.94     14.09 o 
   5   2   0        5.30        2.32      1.94 o 
   6   2   0       63.83       58.47      4.16 o 
   1   3   0    10014.48     9628.40    511.47 o 
   2   3   0     1321.11     1647.95    107.80 o 
   3   3   0        0.24       -0.48      1.49 o 
   4   3   0       76.87       85.40      3.36 o 
   5   3   0        9.31        7.13      2.34 o 
   6   3   0       25.94       23.93      3.46 o 
   0   4   0    12311.06    10351.25     98.94 o 
   1   4   0      105.50       85.80      3.33 o 
   2   4   0      126.54      136.45     10.10 o 
   3   4   0      179.14      194.46      4.29 o 
   4   4   0      310.73      283.43     12.01 o 
   5   4   0        1.04       -1.00      2.24 o 
   6   4   0       39.43       38.41      8.64 o 
   1   5   0      149.59      148.37      2.88 o 
   2   5   0      357.14      423.40     20.34 o 
   3   5   0      937.08     1047.86      9.81 o 
   4   5   0        0.48        0.89      1.84 o 
   5   5   0      106.19       95.89     15.33 o 
   6   5   0        6.76        7.31      2.84 o 
   0   6   0       77.07       93.96      2.43 o 
   1   6   0     1053.86     1034.22      8.11 o 
   2   6   0      141.44      137.53      6.92 o 
   3   6   0       38.00       39.87      2.49 o 
   4   6   0       97.77      111.88      4.57 o 
   5   6   0       19.71       17.24      2.92 o 
   6   6   0        7.38        4.91      3.04 o 
   1   7   0     2144.40     1936.99     20.31 o 
   2   7   0      428.48      463.78     14.91 o 
   3   7   0       10.41       15.35      2.08 o 
   4   7   0       12.72       12.76      5.77 o 
   5   7   0       61.58       63.89      6.82 o 
   6   7   0       22.95       17.38      2.99 o 
   0   8   0       93.41       73.46      2.70 o 
   1   8   0      414.57      394.83      5.94 o 
   2   8   0      474.58      454.43      6.79 o 
   3   8   0       47.85       39.36      2.55 o 
   4   8   0       26.30       27.92      2.64 o 
   5   8   0        0.07        2.40      3.84 o 
   6   8   0        0.35       -2.83      2.83 o 
   1   9   0      771.23      713.02      8.47 o 
   2   9   0      287.83      291.50     21.17 o 
   3   9   0       67.29       67.30      7.07 o 
   4   9   0        2.50       -0.41      2.13 o 
   5   9   0        0.14        0.35      2.48 o 
   0  10   0        6.61        6.12      1.47 o 
   1  10   0      401.15      394.95      7.92 o 
   2  10   0       46.18       38.94      2.70 o 
   3  10   0        1.68        3.04      2.32 o 
   4  10   0       20.55       16.96      2.79 o 
   5  10   0        9.23        6.68      4.26 o 
   1  11   0       94.83       83.95      3.76 o 
   2  11   0       46.74       42.29      7.85 o 
   3  11   0      115.35      113.87      4.64 o 
   4  11   0        6.87       10.84      2.59 o 
   5  11   0        3.00       -1.90      2.75 o 
   0  12   0      123.15      110.32      4.46 o 
   1  12   0       27.61       26.89      2.75 o 
   2  12   0        0.83       -0.19      4.50 o 
   3  12   0       28.80       30.52      3.17 o 
   4  12   0       11.47       17.10     10.91 o 
   1  13   0        1.77        4.54      3.23 o 
   2  13   0        0.00        2.75      3.45 o 
   3  13   0        1.47       -2.14      4.95 o 
   4  13   0        0.36        3.56      2.71 o 
   0  14   0       10.58       14.88      5.75 o 
   1  14   0       27.47       29.54      5.38 o 
   2  14   0        3.63        5.95      2.52 o 
   3  14   0        7.26       10.74      2.65 o 
   1  15   0        2.46        3.23      3.38 o 
   2  15   0       45.32       54.96      4.36 o 
   3  15   0        4.80        0.16      2.98 o 
   0  16   0       12.66       11.93      2.74 o 
   1  16   0        1.69        4.89      2.45 o 
   2  16   0        0.35        1.13      3.89 o 
   1   0   1      981.24      955.01      6.93 o 
   2   0   1     2986.95     3761.11     19.60 o 
   3   0   1        0.06        0.14      1.66 o 
   4   0   1       20.15       18.16      2.84 o 
   5   0   1       32.78       36.98      4.26 o 
   6   0   1       54.03       62.40      5.65 o 
  -6   1   1       90.17       97.54      7.11 o 
  -5   1   1       70.80       75.25      5.15 o 
  -4   1   1       55.55       70.91      4.30 o 
  -3   1   1        3.54        6.12      1.72 o 
  -2   1   1      100.22      143.89      3.80 o 
  -1   1   1     2508.62     2728.48     52.98 o 
   0   1   1      236.21      218.07      5.63 o 
   1   1   1     2549.95     2745.35     52.90 o 
   2   1   1       90.91      119.07      3.43 o 
   3   1   1        3.63        2.64      1.89 o 
   4   1   1       54.32       67.39      4.13 o 
   5   1   1       70.35       52.06      4.98 o 
   6   1   1       92.30       86.50      6.77 o 
  -6   2   1        8.52        2.30      4.94 o 
  -5   2   1       25.62       19.52      4.09 o 
  -4   2   1      169.55      158.99      6.11 o 
  -3   2   1     1239.17     1536.11     15.43 o 
  -2   2   1      765.63      883.06      9.53 o 
  -1   2   1     1946.14     1957.58     11.36 o 
   0   2   1      154.95      125.24      2.49 o 
   1   2   1     1926.11     2019.77     11.54 o 
   2   2   1      765.94      890.79      9.60 o 
   3   2   1     1239.50     1373.28     14.66 o 
   4   2   1      171.68      149.53      5.90 o 
   5   2   1       25.34       15.59      3.62 o 
   6   2   1        8.43        8.45      4.23 o 
  -6   3   1        7.52        5.61      4.56 o 
  -5   3   1       15.04       15.46      3.31 o 
  -4   3   1       29.60       32.95      3.45 o 
  -3   3   1      217.55      243.43      6.46 o 
  -2   3   1      645.48      734.57      9.09 o 
  -1   3   1     3361.63     3106.74     67.30 o 
   0   3   1    16162.35    13751.46    167.20 o 
   1   3   1     3322.41     2986.95     65.91 o 
   2   3   1      630.77      744.09      9.16 o 
   3   3   1      217.77      233.06      6.22 o 
   4   3   1       29.25       28.86      3.45 o 
   5   3   1       14.97       14.10      3.25 o 
   6   3   1        7.13        0.68      4.40 o 
  -6   4   1       27.15       19.99      4.97 o 
  -5   4   1       51.15       55.33      4.74 o 
  -4   4   1       82.85       94.11      5.15 o 
  -3   4   1        9.98       15.66      2.27 o 
  -2   4   1      791.70      956.46     10.92 o 
  -1   4   1     3480.11     3108.50     73.47 o 
   0   4   1      134.37      108.08      2.11 o 
   1   4   1     3538.93     3089.53     73.07 o 
   2   4   1      788.30      960.10     10.91 o 
   3   4   1        9.76       17.86      2.47 o 
   4   4   1       81.72       75.82      4.71 o 
   5   4   1       52.60       40.57      4.70 o 
   6   4   1       27.25       21.95      4.53 o 
  -6   5   1        5.35       -1.39      3.75 o 
  -5   5   1       35.15       39.14      4.60 o 
  -4   5   1        9.62       14.54      3.01 o 
  -3   5   1      349.62      364.31      8.25 o 
  -2   5   1      708.74      759.02     10.31 o 
  -1   5   1     1389.54     1297.36     12.06 o 
   0   5   1       74.53       66.73      3.81 o 
   1   5   1     1412.71     1335.85     12.21 o 
   2   5   1      683.79      722.78     10.07 o 
   3   5   1      352.03      362.72      8.15 o 
   4   5   1        9.38       12.99      3.04 o 
   5   5   1       33.93       27.54      4.50 o 
   6   5   1        5.07        3.48      3.25 o 
  -6   6   1        0.40       -4.67      4.67 o 
  -5   6   1       13.78       17.48      4.02 o 
  -4   6   1      249.78      237.71      8.05 o 
  -3   6   1       54.10       56.83      3.83 o 
  -2   6   1      279.62      269.57      6.68 o 
  -1   6   1      976.53      911.16     10.90 o 
   0   6   1     1518.03     1382.86      9.85 o 
   1   6   1      976.81      933.00     11.04 o 
   2   6   1      279.00      270.68      6.64 o 
   3   6   1       55.84       54.60      3.96 o 
   4   6   1      249.97      244.24      8.22 o 
   5   6   1       13.57       16.23      3.86 o 
   6   6   1        0.38       -1.79      3.52 o 
  -6   7   1        4.02       -2.23      4.29 o 
  -5   7   1       37.68       36.91      4.80 o 
  -4   7   1       10.72        5.95      3.25 o 
  -3   7   1       25.99       28.69      3.11 o 
  -2   7   1      373.41      366.15      8.08 o 
  -1   7   1     1076.88      992.18     12.39 o 
   0   7   1       74.02       78.24      2.85 o 
   1   7   1     1062.18      987.49     12.17 o 
   2   7   1      382.74      365.31      8.19 o 
   3   7   1       28.17       30.58      3.25 o 
   4   7   1       11.07        8.39      3.25 o 
   5   7   1       36.33       34.61      4.63 o 
   6   7   1        3.81       -2.98      4.33 o 
  -6   8   1        0.18       -1.56      3.85 o 
  -5   8   1       58.90       55.53      5.38 o 
  -4   8   1       59.73       63.63      5.18 o 
  -3   8   1       63.76       67.36      4.50 o 
  -2   8   1       22.82       23.24      2.81 o 
  -1   8   1      124.74      128.09      5.02 o 
   0   8   1       52.95       49.83      2.20 o 
   1   8   1      127.44      128.98      5.09 o 
   2   8   1       22.88       26.45      2.98 o 
   3   8   1       61.06       60.18      4.47 o 
   4   8   1       59.50       68.67      5.14 o 
   5   8   1       58.30       49.17      5.68 o 
   6   8   1        0.18        3.08      4.06 o 
  -5   9   1       30.01       34.23      5.38 o 
  -4   9   1       53.21       55.33      4.84 o 
  -3   9   1       52.79       52.86      4.57 o 
  -2   9   1      105.42      104.22      5.15 o 
  -1   9   1       13.76       19.28      2.64 o 
   0   9   1       52.59       47.92      2.37 o 
   1   9   1       15.04       21.41      2.77 o 
   2   9   1      100.73       95.98      5.29 o 
   3   9   1       54.31       55.77      4.37 o 
   4   9   1       53.73       59.90      5.04 o 
   5   9   1       29.32       25.94      4.43 o 
  -5  10   1        2.30        7.17      3.45 o 
  -4  10   1       12.00        8.45      3.96 o 
  -3  10   1       44.64       53.12      4.36 o 
  -2  10   1      106.58      110.88      5.73 o 
  -1  10   1       11.03       12.88      2.84 o 
   0  10   1      317.41      290.25     12.52 o 
   1  10   1       10.69       10.62      2.64 o 
   2  10   1      105.44      124.23      5.86 o 
   3  10   1       44.16       47.57      4.23 o 
   4  10   1       12.06        9.94      3.52 o 
   5  10   1        2.39        2.50      3.38 o 
  -5  11   1        6.63       11.39      3.85 o 
  -4  11   1        3.24        2.91      3.75 o 
  -3  11   1       22.38       16.00      3.55 o 
  -2  11   1       35.93       31.80      4.09 o 
  -1  11   1       40.04       31.77      3.86 o 
   0  11   1        5.21        4.16      1.61 o 
   1  11   1       39.24       41.99      4.23 o 
   2  11   1       37.22       30.72      4.20 o 
   3  11   1       21.58       13.12      3.28 o 
   4  11   1        3.06        8.08      3.38 o 
   5  11   1        6.22        4.16      3.79 o 
  -4  12   1       17.52       18.46      3.89 o 
  -3  12   1       17.38       19.82      3.72 o 
  -2  12   1       65.22       61.53      5.42 o 
  -1  12   1      122.90      115.47      6.23 o 
   0  12   1        4.78       10.26      5.19 o 
   1  12   1      120.12      111.70      6.06 o 
   2  12   1       64.69       76.63      5.25 o 
   3  12   1       17.04       21.58      3.92 o 
   4  12   1       17.71       19.07      3.72 o 
  -4  13   1        2.82        5.24      4.12 o 
  -3  13   1       23.89       27.80      4.36 o 
  -2  13   1       36.23       36.91      4.50 o 
  -1  13   1       33.12       31.73      4.91 o 
   0  13   1       16.59       14.56      2.34 o 
   1  13   1       32.56       32.54      4.19 o 
   2  13   1       35.82       29.02      4.09 o 
   3  13   1       24.37       19.48      4.63 o 
   4  13   1        2.78        1.12      3.72 o 
  -3  14   1        7.26       -1.45      4.26 o 
  -2  14   1        5.69       12.48      3.45 o 
  -1  14   1       13.13       17.65      3.75 o 
   0  14   1       19.71       18.18      2.83 o 
   1  14   1       13.48       12.34      3.58 o 
   2  14   1        5.55        5.24      3.82 o 
   3  14   1        7.03        1.79      3.99 o 
  -3  15   1        1.31        2.74      3.72 o 
  -2  15   1        6.42       -2.16      4.23 o 
  -1  15   1        3.16        1.69      3.52 o 
   0  15   1        9.07       12.28      2.67 o 
   1  15   1        2.91        4.06      3.21 o 
   2  15   1        6.31        9.30      3.55 o 
   3  15   1        1.27        5.82      3.75 o 
  -1  16   1        0.71       -1.12      3.69 o 
   0  16   1        4.93        2.19      3.00 o 
   1  16   1        0.82        2.60      2.91 o 
   2  16   1        3.05       10.89      3.89 o 
   0   0   2       62.27       61.24      1.46 o 
   1   0   2      184.32      226.46      3.59 o 
   2   0   2       69.56       55.43      2.54 o 
   3   0   2        6.84        9.87      2.06 o 
   4   0   2      314.25      328.68      8.58 o 
   5   0   2        4.92        2.81      3.42 o 
   6   0   2        5.61       11.33      3.96 o 
  -6   1   2        6.50        8.45      4.02 o 
  -5   1   2      117.20      113.08      6.47 o 
  -4   1   2       33.68       43.98      3.69 o 
  -3   1   2      345.08      445.12      8.33 o 
  -2   1   2     1176.17     1589.79     12.81 o 
  -1   1   2     6152.64     7224.80     98.18 o 
   0   1   2       88.12       69.06      1.35 o 
   1   1   2     6144.74     6511.91     93.25 o 
   2   1   2     1184.90     1590.91     12.82 o 
   3   1   2      353.93      415.06      8.12 o 
   4   1   2       31.59       33.02      3.89 o 
   5   1   2      115.76       91.54      6.17 o 
   6   1   2        6.77        0.34      4.36 o 
  -6   2   2       19.73       14.78      4.06 o 
  -5   2   2       98.94      104.95      6.06 o 
  -4   2   2        3.75        4.19      2.60 o 
  -3   2   2      635.03      824.51     11.44 o 
  -2   2   2        5.32        4.80      1.12 o 
  -1   2   2     1101.19     1276.63      9.49 o 
   0   2   2      245.21      194.84     10.27 o 
   1   2   2     1072.85     1121.05      8.83 o 
   2   2   2        4.36       -0.10      0.95 o 
   3   2   2      628.74      700.74     10.65 o 
   4   2   2        3.68        1.59      2.33 o 
   5   2   2       97.52       77.38      5.79 o 
   6   2   2       19.38       12.48      4.06 o 
  -6   3   2        4.04        3.99      4.26 o 
  -5   3   2       26.52       31.96      4.16 o 
  -4   3   2       67.72       73.87      4.47 o 
  -3   3   2       80.58       97.03      4.23 o 
  -2   3   2      788.17      922.80     10.34 o 
  -1   3   2      198.26      233.75      4.40 o 
   0   3   2       14.87        9.96      0.73 o 
   1   3   2      202.02      217.41      4.20 o 
   2   3   2      791.66      905.03     10.27 o 
   3   3   2       78.67       83.61      4.17 o 
   4   3   2       70.32       64.09      4.40 o 
   5   3   2       25.30       21.88      4.03 o 
   6   3   2        3.95        1.66      3.45 o 
  -6   4   2       20.86       16.71      4.53 o 
  -5   4   2       27.07       32.37      4.09 o 
  -4   4   2       91.69      112.89      5.42 o 
  -3   4   2      127.89      140.84      5.09 o 
  -2   4   2     1176.88     1273.79     12.85 o 
  -1   4   2     1558.02     1479.13     12.12 o 
   0   4   2     1648.25     1451.80     26.21 o 
   1   4   2     1555.69     1422.70     11.83 o 
   2   4   2     1173.45     1207.37     12.50 o 
   3   4   2      129.51      131.86      4.95 o 
   4   4   2       94.32       99.45      5.25 o 
   5   4   2       25.94       16.27      3.82 o 
   6   4   2       21.03       14.64      3.92 o 
  -6   5   2        6.41        9.47      4.33 o 
  -5   5   2       92.67       97.82      6.26 o 
  -4   5   2       21.72       24.12      3.59 o 
  -3   5   2       66.22       66.54      4.00 o 
  -2   5   2      184.29      211.05      5.68 o 
  -1   5   2      349.24      360.40      6.47 o 
   0   5   2        1.65        1.49      0.62 o 
   1   5   2      352.98      346.79      6.30 o 
   2   5   2      190.20      203.61      5.51 o 
   3   5   2       66.32       57.26      3.66 o 
   4   5   2       20.04       28.51      3.42 o 
   5   5   2       91.33       78.15      5.89 o 
   6   5   2        6.54       11.87      3.79 o 
  -6   6   2       21.56       22.46      4.87 o 
  -5   6   2       67.44       66.64      5.69 o 
  -4   6   2      162.77      149.64      6.48 o 
  -3   6   2      316.49      322.42      8.31 o 
  -2   6   2     1169.40     1161.79     13.72 o 
  -1   6   2      384.19      375.18      7.08 o 
   0   6   2       84.22       96.77      2.49 o 
   1   6   2      372.51      366.43      6.91 o 
   2   6   2     1163.16     1094.02     13.37 o 
   3   6   2      318.78      320.66      8.17 o 
   4   6   2      163.07      156.93      6.61 o 
   5   6   2       66.33       57.67      5.11 o 
   6   6   2       21.50       17.32      4.33 o 
  -6   7   2        2.71        8.62      3.79 o 
  -5   7   2        3.08       -3.52      3.52 o 
  -4   7   2       28.96       33.29      4.13 o 
  -3   7   2       62.49       61.27      4.16 o 
  -2   7   2      934.36      971.36     13.30 o 
  -1   7   2       39.20       41.87      2.78 o 
   0   7   2       13.60        8.15      1.17 o 
   1   7   2       39.62       38.31      2.74 o 
   2   7   2      948.57      950.62     13.17 o 
   3   7   2       60.57       52.94      4.16 o 
   4   7   2       29.69       24.19      4.23 o 
   5   7   2        3.35        3.69      3.08 o 
   6   7   2        2.56       -3.38      4.16 o 
  -5   8   2       80.72       82.12      6.40 o 
  -4   8   2       83.09       85.89      5.52 o 
  -3   8   2       83.89       80.19      5.22 o 
  -2   8   2      106.41      117.76      5.12 o 
  -1   8   2      155.03      155.93      5.50 o 
   0   8   2      208.27      199.53      4.94 o 
   1   8   2      153.29      148.50      5.29 o 
   2   8   2      105.14      100.27      4.71 o 
   3   8   2       82.92       74.63      4.84 o 
   4   8   2       83.99       73.91      5.59 o 
   5   8   2       79.70       74.06      6.26 o 
   6   8   2        6.77       13.63      4.23 o 
  -5   9   2       29.11       35.45      4.97 o 
  -4   9   2       86.20       83.22      5.99 o 
  -3   9   2      273.51      273.77      8.83 o 
  -2   9   2       95.35       96.00      5.01 o 
  -1   9   2       35.06       37.76      3.25 o 
   0   9   2      447.90      459.67      6.75 o 
   1   9   2       36.50       37.66      3.15 o 
   2   9   2       97.83       96.72      4.91 o 
   3   9   2      274.25      243.54      8.19 o 
   4   9   2       86.70       82.37      5.59 o 
   5   9   2       28.96       29.53      4.80 o 
  -5  10   2        0.21        1.45      3.72 o 
  -4  10   2       61.45       58.58      5.45 o 
  -3  10   2      132.19      149.30      7.18 o 
  -2  10   2      327.90      315.22      9.15 o 
  -1  10   2       68.67       69.37      4.44 o 
   0  10   2      211.49      208.19      4.94 o 
   1  10   2       69.98       67.14      4.30 o 
   2  10   2      328.43      309.88      9.15 o 
   3  10   2      130.92      118.63      6.47 o 
   4  10   2       60.85       56.85      5.38 o 
   5  10   2        0.25        1.08      3.69 o 
  -5  11   2        0.54        6.86      3.52 o 
  -4  11   2       34.54       35.01      4.80 o 
  -3  11   2       11.57       14.44      2.98 o 
  -2  11   2      119.50      117.70      6.47 o 
  -1  11   2       21.73       27.06      3.79 o 
   0  11   2       31.68       30.35      3.70 o 
   1  11   2       22.11       27.03      3.55 o 
   2  11   2      121.68      131.63      6.40 o 
   3  11   2       10.78       10.45      3.01 o 
   4  11   2       34.39       37.45      4.67 o 
   5  11   2        0.48        7.24      3.25 o 
  -4  12   2       34.07       35.45      5.41 o 
  -3  12   2       30.50       34.13      4.60 o 
  -2  12   2       43.07       37.28      4.67 o 
  -1  12   2       53.28       56.24      5.21 o 
   0  12   2        3.17        2.09      1.85 o 
   1  12   2       51.35       51.27      4.91 o 
   2  12   2       43.03       30.82      4.36 o 
   3  12   2       30.87       29.12      4.16 o 
   4  12   2       33.60       31.46      4.77 o 
  -4  13   2        4.13        3.75      3.89 o 
  -3  13   2      109.16      116.63      7.65 o 
  -2  13   2        7.58        8.45      3.45 o 
  -1  13   2       92.34       92.57      6.60 o 
   0  13   2      103.36      106.46      6.11 o 
   1  13   2       93.19       98.60      6.06 o 
   2  13   2        7.33        8.15      3.58 o 
   3  13   2      110.43       90.59      6.94 o 
   4  13   2        3.86        6.39      3.79 o 
  -3  14   2       22.88       31.49      5.04 o 
  -2  14   2        8.07        9.60      3.69 o 
  -1  14   2        7.32        9.37      4.26 o 
   0  14   2       52.17       60.20      4.01 o 
   1  14   2        7.70       16.20      4.02 o 
   2  14   2        7.73        8.59      3.55 o 
   3  14   2       22.90       21.65      4.60 o 
  -2  15   2       35.21       38.26      6.05 o 
  -1  15   2        9.74        7.54      3.62 o 
   0  15   2        3.59        4.37      2.68 o 
   1  15   2       10.16       13.32      3.96 o 
   2  15   2       35.80       50.03      5.65 o 
  -1  16   2       18.82       26.95      4.40 o 
   0  16   2       15.17       15.22      3.15 o 
   1  16   2       18.33       20.19      5.11 o 
   1   0   3     1561.41     1742.87     11.20 o 
   2   0   3      966.09     1367.87     12.14 o 
   3   0   3      215.20      276.86      6.80 o 
   4   0   3      220.62      243.89      7.61 o 
   5   0   3       59.55       61.63      5.42 o 
   6   0   3       36.66       38.43      5.07 o 
  -6   1   3       42.10       52.74      5.45 o 
  -5   1   3       20.54       21.04      3.96 o 
  -4   1   3       30.54       33.86      3.59 o 
  -3   1   3      207.74      232.74      6.29 o 
  -2   1   3      119.54      146.85      4.11 o 
  -1   1   3     2145.87     2431.08     13.67 o 
   0   1   3      250.37      214.39      4.64 o 
   1   1   3     2184.47     2256.81     13.13 o 
   2   1   3      124.07      139.34      4.01 o 
   3   1   3      210.28      237.82      6.32 o 
   4   1   3       29.62       24.43      3.45 o 
   5   1   3       21.50       18.43      3.75 o 
   6   1   3       42.86       41.51      5.65 o 
  -6   2   3       14.31       18.97      4.80 o 
  -5   2   3      122.32      124.20      7.01 o 
  -4   2   3       67.93       86.94      5.01 o 
  -3   2   3      643.24      740.22     10.99 o 
  -2   2   3       53.59       61.68      2.81 o 
  -1   2   3     1261.70     1317.43     10.35 o 
   0   2   3      294.00      225.50     11.69 o 
   1   2   3     1292.45     1243.00     10.00 o 
   2   2   3       54.24       53.72      2.71 o 
   3   2   3      638.25      675.92     10.44 o 
   4   2   3       70.65       62.98      4.57 o 
   5   2   3      122.84      114.85      6.34 o 
   6   2   3       14.28        1.32      4.50 o 
  -6   3   3        1.11        0.68      4.16 o 
  -5   3   3       33.09       38.16      4.63 o 
  -4   3   3      152.82      152.87      6.41 o 
  -3   3   3      107.20      120.61      4.81 o 
  -2   3   3       25.88       17.83      1.96 o 
  -1   3   3      221.48      242.99      4.68 o 
   0   3   3     2705.65     2405.75     78.41 o 
   1   3   3      220.89      201.35      4.23 o 
   2   3   3       24.33       18.00      1.76 o 
   3   3   3      112.22      108.76      4.68 o 
   4   3   3      155.06      131.41      6.14 o 
   5   3   3       31.85       21.21      4.36 o 
   6   3   3        1.21        1.01      3.92 o 
  -6   4   3       10.61       11.06      4.60 o 
  -5   4   3       10.97       19.88      3.45 o 
  -4   4   3       10.71       16.98      3.35 o 
  -3   4   3       48.11       62.45      3.86 o 
  -2   4   3      827.25      964.45     11.46 o 
  -1   4   3      206.04      230.68      4.94 o 
   0   4   3      101.58       96.67      4.57 o 
   1   4   3      211.06      188.84      4.46 o 
   2   4   3      838.80      954.96     11.43 o 
   3   4   3       46.22       57.78      3.38 o 
   4   4   3       10.89       12.17      3.28 o 
   5   4   3       11.55       13.49      3.25 o 
   6   4   3        9.93        9.64      4.02 o 
  -6   5   3       19.24       26.28      5.17 o 
  -5   5   3       39.76       31.77      4.50 o 
  -4   5   3       93.56      104.82      5.69 o 
  -3   5   3       53.28       53.55      3.86 o 
  -2   5   3      115.80      122.10      4.44 o 
  -1   5   3      165.90      207.97      5.06 o 
   0   5   3       55.44       68.32     11.30 o 
   1   5   3      171.10      139.67      4.18 o 
   2   5   3      112.71      111.10      4.14 o 
   3   5   3       51.76       53.01      3.42 o 
   4   5   3       91.77       86.29      5.49 o 
   5   5   3       40.78       34.51      4.09 o 
   6   5   3       19.53       22.29      4.94 o 
  -6   6   3        3.89        5.85      3.99 o 
  -5   6   3        6.68       14.00      3.55 o 
  -4   6   3       83.52       89.26      5.35 o 
  -3   6   3       54.93       49.99      3.89 o 
  -2   6   3      104.52      105.29      4.37 o 
  -1   6   3      385.04      386.91      7.45 o 
   0   6   3        0.63        0.80      0.86 o 
   1   6   3      401.42      279.53      6.22 o 
   2   6   3      103.24       87.05      4.07 o 
   3   6   3       55.73       56.97      3.83 o 
   4   6   3       82.87       73.65      5.05 o 
   5   6   3        7.32        5.92      3.35 o 
   6   6   3        3.95        5.85      4.26 o 
  -6   7   3        0.83       -1.89      4.56 o 
  -5   7   3        0.51        1.25      3.62 o 
  -4   7   3       41.79       40.26      4.33 o 
  -3   7   3      123.57      131.00      5.90 o 
  -2   7   3      160.46      162.95      5.67 o 
  -1   7   3      138.23      143.19      4.82 o 
   0   7   3     1200.59     1124.42     13.21 o 
   1   7   3      132.80       87.50      4.07 o 
   2   7   3      159.23      158.44      5.60 o 
   3   7   3      123.62      126.18      5.69 o 
   4   7   3       41.63       28.45      4.06 o 
   5   7   3        0.58       -0.95      3.52 o 
   6   7   3        0.87        5.68      3.89 o 
  -5   8   3        4.91        3.28      3.65 o 
  -4   8   3       58.36       50.70      4.97 o 
  -3   8   3        8.05        7.68      2.91 o 
  -2   8   3      102.17      110.76      5.08 o 
  -1   8   3       10.43       14.37      1.96 o 
   0   8   3       42.37       41.07      2.26 o 
   1   8   3        9.42        3.89      1.66 o 
   2   8   3      109.48      106.99      4.98 o 
   3   8   3        8.61        2.23      2.67 o 
   4   8   3       58.03       56.72      4.87 o 
   5   8   3        4.64       -1.62      3.92 o 
  -5   9   3        0.34        2.40      3.79 o 
  -4   9   3       40.26       39.35      5.07 o 
  -3   9   3       31.97       33.96      3.79 o 
  -2   9   3       15.16       17.72      2.84 o 
  -1   9   3       59.08       58.94      3.83 o 
   0   9   3       91.52      107.59      6.88 o 
   1   9   3       56.37       40.99      3.52 o 
   2   9   3       13.93       25.23      3.18 o 
   3   9   3       31.79       21.41      3.86 o 
   4   9   3       39.15       41.78      4.36 o 
   5   9   3        0.34        1.72      3.45 o 
  -5  10   3        4.09        4.02      3.99 o 
  -4  10   3        0.13        2.47      3.25 o 
  -3  10   3      128.53      128.25      6.78 o 
  -2  10   3      254.03      241.81      8.39 o 
  -1  10   3      108.67      110.32      5.42 o 
   0  10   3        0.43        3.14      1.26 o 
   1  10   3      111.90       82.98      4.81 o 
   2  10   3      255.68      225.48      8.25 o 
   3  10   3      131.54      131.50      6.51 o 
   4  10   3        0.07        0.91      2.77 o 
   5  10   3        4.16        5.07      4.19 o 
  -5  11   3       10.78       17.38      4.06 o 
  -4  11   3       27.84       21.55      4.94 o 
  -3  11   3        4.18        5.75      3.11 o 
  -2  11   3      103.42      104.93      6.16 o 
  -1  11   3       31.60       31.87      3.86 o 
   0  11   3      147.23      148.59      4.56 o 
   1  11   3       32.85       25.91      3.35 o 
   2  11   3      103.71       93.65      5.79 o 
   3  11   3        4.55        7.44      2.84 o 
   4  11   3       27.70       20.46      4.16 o 
   5  11   3       10.98        7.30      4.02 o 
  -4  12   3       19.37       14.91      4.36 o 
  -3  12   3       64.79       60.24      5.58 o 
  -2  12   3       98.74       98.81      6.40 o 
  -1  12   3      176.59      179.90      7.83 o 
   0  12   3        7.32       11.56      2.55 o 
   1  12   3      174.58      142.73      7.09 o 
   2  12   3      102.14      103.83      6.50 o 
   3  12   3       66.18       55.06      6.02 o 
   4  12   3       19.12       17.69      4.26 o 
  -4  13   3        5.81        0.78      4.09 o 
  -3  13   3       51.34       51.06      5.52 o 
  -2  13   3        1.11       -3.41      3.41 o 
  -1  13   3       89.27      100.90      6.47 o 
   0  13   3        0.86        4.39      1.83 o 
   1  13   3       89.42       78.58      5.93 o 
   2  13   3        1.29       -0.91      3.48 o 
   3  13   3       50.75       46.18      5.72 o 
   4  13   3        5.92        2.27      4.46 o 
  -3  14   3        7.23       17.55      3.92 o 
  -2  14   3       32.60       38.87      5.58 o 
  -1  14   3       69.93       70.64      6.02 o 
   0  14   3       16.65       23.05      2.82 o 
   1  14   3       71.30       59.77      6.13 o 
   2  14   3       33.08       41.44      4.97 o 
   3  14   3        7.38        6.93      4.29 o 
  -2  15   3        1.61        4.40      3.89 o 
  -1  15   3       28.64       32.23      5.21 o 
   0  15   3       55.87       70.25      9.54 o 
   1  15   3       29.01       34.97      4.23 o 
   2  15   3        1.62        3.28      3.14 o 
  -1  16   3       27.90       31.05      5.04 o 
   0  16   3       32.63       39.43      3.94 o 
   1  16   3       27.80       32.13      4.74 o 
   0   0   4     4977.38     4382.02     78.98 o 
   1   0   4     7131.32     6970.45    111.84 o 
   2   0   4        4.83        2.91      1.56 o 
   3   0   4       17.98       34.67      3.01 o 
   4   0   4        0.04        3.08      3.18 o 
   5   0   4       32.97       34.47      4.50 o 
   6   0   4        0.06        1.35      3.89 o 
  -6   1   4       17.73       20.80      4.46 o 
  -5   1   4        5.67       10.11      4.13 o 
  -4   1   4      153.78      165.46      6.65 o 
  -3   1   4       41.36       60.18      3.52 o 
  -2   1   4      333.70      379.29      6.80 o 
  -1   1   4      896.19      987.98      9.24 o 
   0   1   4      336.87      322.56      7.00 o 
   1   1   4      914.68      920.08      8.90 o 
   2   1   4      335.08      354.39      6.60 o 
   3   1   4       38.04       49.21      3.35 o 
   4   1   4      148.82      152.66      6.34 o 
   5   1   4        6.22        8.25      3.92 o 
   6   1   4       17.83       29.52      4.40 o 
  -6   2   4       10.59       10.18      3.89 o 
  -5   2   4      109.05      110.66      7.05 o 
  -4   2   4      113.24      132.49      5.83 o 
  -3   2   4      124.69      137.45      5.22 o 
  -2   2   4       39.83       55.79      2.98 o 
  -1   2   4      203.77      191.32      4.26 o 
   0   2   4     2212.16     2102.20     72.48 o 
   1   2   4      206.50      182.07      4.09 o 
   2   2   4       34.82       44.44      2.61 o 
   3   2   4      123.94      121.37      4.78 o 
   4   2   4      112.58      124.73      6.10 o 
   5   2   4      108.95       59.58      6.30 o 
   6   2   4        9.72        6.09      3.52 o 
  -6   3   4        2.86        6.90      3.89 o 
  -5   3   4        9.83       14.30      4.02 o 
  -4   3   4       15.39       24.45      3.58 o 
  -3   3   4      401.50      468.97      9.49 o 
  -2   3   4      686.25      761.98     10.18 o 
  -1   3   4      435.71      491.48      7.11 o 
   0   3   4     2162.83     2013.47     56.87 o 
   1   3   4      421.09      416.78      6.53 o 
   2   3   4      686.61      672.40      9.56 o 
   3   3   4      407.59      384.69      8.33 o 
   4   3   4       14.59       11.43      3.18 o 
   5   3   4        9.18        9.60      3.42 o 
   6   3   4        2.78       -3.08      4.26 o 
  -6   4   4       27.17       33.38      5.38 o 
  -5   4   4       31.08       33.35      4.36 o 
  -4   4   4       97.14      105.14      5.89 o 
  -3   4   4      189.27      191.17      6.28 o 
  -2   4   4       16.70       24.12      2.30 o 
  -1   4   4      363.68      352.51      6.40 o 
   0   4   4      143.65      124.17      7.16 o 
   1   4   4      359.84      306.67      5.95 o 
   2   4   4       16.10       20.53      2.20 o 
   3   4   4      192.72      165.03      5.94 o 
   4   4   4       97.37       93.49      5.28 o 
   5   4   4       29.88       28.18      4.36 o 
   6   4   4       27.33       22.42      4.67 o 
  -6   5   4       29.41       34.64      5.72 o 
  -5   5   4        8.19        0.88      4.02 o 
  -4   5   4      255.74      255.26      8.25 o 
  -3   5   4       20.39       23.71      3.18 o 
  -2   5   4      111.45      118.51      4.51 o 
  -1   5   4      211.64      228.29      5.55 o 
   0   5   4      250.95      243.30     12.08 o 
   1   5   4      218.32      209.25      5.34 o 
   2   5   4      111.90      114.10      4.44 o 
   3   5   4       21.17       22.32      2.84 o 
   4   5   4      258.76      237.00      8.32 o 
   5   5   4        8.34        1.45      3.89 o 
   6   5   4       29.45       32.74      5.51 o 
  -6   6   4        0.72       11.16      3.85 o 
  -5   6   4       27.50       23.71      5.01 o 
  -4   6   4       82.68       95.31      5.72 o 
  -3   6   4      434.08      448.30     10.16 o 
  -2   6   4      127.79      139.93      5.26 o 
  -1   6   4      580.49      568.24      9.20 o 
   0   6   4        0.57        1.67      1.10 o 
   1   6   4      584.23      530.17      8.86 o 
   2   6   4      122.46      125.57      4.92 o 
   3   6   4      431.59      396.71      9.58 o 
   4   6   4       82.08       85.93      5.52 o 
   5   6   4       27.73       27.26      4.77 o 
   6   6   4        0.71        5.21      3.99 o 
  -6   7   4       13.42       16.20      4.90 o 
  -5   7   4        9.96        7.00      3.92 o 
  -4   7   4        2.12        5.75      3.11 o 
  -3   7   4      260.36      257.47      8.02 o 
  -2   7   4       28.32       30.21      3.01 o 
  -1   7   4      207.03      233.02      6.39 o 
   0   7   4      677.77      618.85     15.81 o 
   1   7   4      209.30      189.40      5.88 o 
   2   7   4       28.12       28.49      2.94 o 
   3   7   4      261.92      234.06      7.78 o 
   4   7   4        1.72        5.21      3.14 o 
   5   7   4       10.44       -3.18      4.13 o 
   6   7   4       13.39        5.00      5.17 o 
  -5   8   4       25.99       20.67      5.24 o 
  -4   8   4      142.20      148.56      7.46 o 
  -3   8   4      106.81      107.49      5.49 o 
  -2   8   4       56.23       50.67      4.20 o 
  -1   8   4      170.67      172.11      5.94 o 
   0   8   4      539.80      503.31     20.20 o 
   1   8   4      177.57      132.08      5.30 o 
   2   8   4       54.94       45.19      3.86 o 
   3   8   4      107.51      104.81      5.62 o 
   4   8   4      142.66      146.94      7.01 o 
   5   8   4       27.10       20.26      3.99 o 
  -5   9   4       30.94       35.45      5.55 o 
  -4   9   4       40.00       44.89      4.67 o 
  -3   9   4       25.99       32.57      3.55 o 
  -2   9   4       60.44       60.73      4.37 o 
  -1   9   4       76.05       76.46      4.47 o 
   0   9   4      493.14      465.77     19.11 o 
   1   9   4       75.27       53.10      4.03 o 
   2   9   4       60.34       57.51      4.33 o 
   3   9   4       25.70       23.24      3.65 o 
   4   9   4       39.32       22.06      5.41 o 
   5   9   4       31.37       39.88      5.14 o 
  -5  10   4        9.69        6.29      4.60 o 
  -4  10   4        4.56        8.18      3.38 o 
  -3  10   4       56.65       61.59      5.31 o 
  -2  10   4      257.05      264.83      8.53 o 
  -1  10   4       57.11       47.76      4.03 o 
   0  10   4       43.40       39.01      3.18 o 
   1  10   4       57.94       36.52      3.52 o 
   2  10   4      256.40      245.81      8.42 o 
   3  10   4       56.08       52.76      4.57 o 
   4  10   4        4.60        8.15      3.48 o 
   5  10   4        9.67        8.86      3.92 o 
  -4  11   4        2.00        7.07      3.35 o 
  -3  11   4       15.83       19.68      3.75 o 
  -2  11   4       93.50      100.17      6.20 o 
  -1  11   4       24.74       25.67      3.75 o 
   0  11   4      205.51      207.67      9.11 o 
   1  11   4       26.57       20.57      3.52 o 
   2  11   4       92.59      101.66      5.86 o 
   3  11   4       15.27       16.40      3.45 o 
   4  11   4        2.11       -3.01      3.99 o 
  -4  12   4        5.38        7.20      4.19 o 
  -3  12   4       14.98       11.13      4.26 o 
  -2  12   4        3.82        4.29      3.18 o 
  -1  12   4       60.91       63.42      5.35 o 
   0  12   4       50.06       51.57      3.37 o 
   1  12   4       62.27       51.82      5.04 o 
   2  12   4        3.52        2.30      3.08 o 
   3  12   4       14.48       12.04      3.82 o 
   4  12   4        5.35        6.46      3.62 o 
  -4  13   4       12.76       14.71      4.57 o 
  -3  13   4       19.09        8.96      4.87 o 
  -2  13   4       36.62       48.51      5.14 o 
  -1  13   4       24.81       27.94      4.36 o 
   0  13   4       11.04        6.04      2.56 o 
   1  13   4       24.60       18.20      4.09 o 
   2  13   4       36.77       39.95      5.14 o 
   3  13   4       18.65       14.75      4.36 o 
   4  13   4       12.71       14.64      4.36 o 
  -3  14   4        1.17        4.09      3.75 o 
  -2  14   4       43.13       37.55      5.51 o 
  -1  14   4        1.90       -0.64      3.14 o 
   0  14   4        0.01        1.27      2.12 o 
   1  14   4        1.88       -1.28      3.48 o 
   2  14   4       44.25       45.60      5.48 o 
   3  14   4        1.26       -0.74      3.58 o 
  -2  15   4       25.23       29.32      5.01 o 
  -1  15   4        7.78        8.12      3.96 o 
   0  15   4        5.72        4.97      2.49 o 
   1  15   4        7.26        9.16      3.79 o 
   2  15   4       25.02       21.10      4.40 o 
  -1  16   4        4.32        3.08      3.82 o 
   0  16   4        2.58        1.82      2.51 o 
   1  16   4        4.55        7.30      3.89 o 
   1   0   5      324.10      258.04      5.07 o 
   2   0   5     1704.08     2189.71     17.12 o 
   3   0   5       21.07       26.82      2.98 o 
   4   0   5      137.57      200.45      7.29 o 
   5   0   5      113.98      125.50      7.28 o 
   6   0   5        0.01       -1.01      3.62 o 
  -6   1   5       10.76        6.86      4.70 o 
  -5   1   5      301.23      289.47     10.94 o 
  -4   1   5      710.96      887.73     14.60 o 
  -3   1   5      120.81      149.60      5.43 o 
  -2   1   5      180.43      197.54      5.20 o 
  -1   1   5      359.19      366.66      6.07 o 
   0   1   5     4230.64     3865.29     58.14 o 
   1   1   5      343.77      333.74      5.82 o 
   2   1   5      178.40      182.67      5.03 o 
   3   1   5      125.46      150.70      5.39 o 
   4   1   5      714.33      890.98     14.63 o 
   5   1   5      301.05      286.28     10.63 o 
   6   1   5       10.99       10.99      4.06 o 
  -6   2   5       11.15        9.70      4.63 o 
  -5   2   5      166.30      153.23      8.37 o 
  -4   2   5       89.85      125.48      6.30 o 
  -3   2   5      526.86      586.81     10.40 o 
  -2   2   5      654.90      749.54     10.23 o 
  -1   2   5     2146.60     2322.18     16.11 o 
   0   2   5       69.83       62.74      2.85 o 
   1   2   5     2176.65     2151.18     15.51 o 
   2   2   5      652.37      667.94      9.61 o 
   3   2   5      519.88      518.73      9.96 o 
   4   2   5       91.38      109.77      5.83 o 
   5   2   5      168.20      141.95      7.97 o 
   6   2   5       11.30       20.42      4.63 o 
  -6   3   5        2.15        0.34      4.33 o 
  -5   3   5       25.71       40.18      4.77 o 
  -4   3   5      440.07      500.65     11.45 o 
  -3   3   5      624.09      702.79     11.73 o 
  -2   3   5       64.74       77.87      3.69 o 
  -1   3   5     1383.86     1497.84     13.33 o 
   0   3   5      228.30      214.83      7.06 o 
   1   3   5     1367.41     1312.64     12.44 o 
   2   3   5       65.25       71.43      3.45 o 
   3   3   5      624.32      625.31     11.07 o 
   4   3   5      437.97      417.70     10.50 o 
   5   3   5       26.65       20.06      4.70 o 
   6   3   5        2.11       -4.23      4.23 o 
  -6   4   5       44.49       52.44      5.65 o 
  -5   4   5        2.53        3.48      3.41 o 
  -4   4   5       77.40       89.45      5.48 o 
  -3   4   5       64.03       67.27      4.40 o 
  -2   4   5      832.26      999.80     12.57 o 
  -1   4   5      694.40      762.84      9.91 o 
   0   4   5      127.21      124.88      4.89 o 
   1   4   5      694.35      673.78      9.36 o 
   2   4   5      829.77      856.70     11.64 o 
   3   4   5       63.87       63.62      4.30 o 
   4   4   5       77.81       63.21      5.01 o 
   5   4   5        2.63        6.66      3.38 o 
   6   4   5       44.53       39.41      6.06 o 
  -6   5   5        7.25        7.00      5.27 o 
  -5   5   5       78.64       86.49      6.53 o 
  -4   5   5      512.88      564.29     12.49 o 
  -3   5   5      107.92      118.87      5.49 o 
  -2   5   5       73.66       66.29      3.90 o 
  -1   5   5       92.78       80.27      3.80 o 
   0   5   5      372.64      324.98     10.91 o 
   1   5   5       85.90       73.11      3.49 o 
   2   5   5       74.97       70.22      3.69 o 
   3   5   5      106.25      104.47      5.25 o 
   4   5   5      514.92      481.37     11.50 o 
   5   5   5       77.71       37.74      4.91 o 
   6   5   5        7.33        6.97      4.70 o 
  -6   6   5        2.69        5.71      5.61 o 
  -5   6   5      157.09      176.77      8.78 o 
  -4   6   5       28.09       30.07      4.30 o 
  -3   6   5      697.76      729.30     13.13 o 
  -2   6   5      200.45      210.18      6.45 o 
  -1   6   5     1039.45     1023.06     12.91 o 
   0   6   5     1315.76     1279.15     51.25 o 
   1   6   5     1046.10      837.20     11.70 o 
   2   6   5      201.08      194.69      6.22 o 
   3   6   5      690.48      681.84     12.54 o 
   4   6   5       28.77       29.73      3.92 o 
   5   6   5      157.10       96.86      6.47 o 
   6   6   5        2.78        6.83      4.43 o 
  -5   7   5       22.32       21.48      5.11 o 
  -4   7   5       52.44       48.15      4.57 o 
  -3   7   5      169.50      192.76      7.39 o 
  -2   7   5      157.72      166.63      5.97 o 
  -1   7   5       53.66       49.22      3.55 o 
   0   7   5       78.74       64.05      3.35 o 
   1   7   5       51.90       40.99      3.05 o 
   2   7   5      158.40      149.88      5.77 o 
   3   7   5      171.02      161.39      6.85 o 
   4   7   5       52.13       43.45      4.30 o 
   5   7   5       21.80       17.52      4.13 o 
  -5   8   5       18.61       20.80      5.11 o 
  -4   8   5       23.75       24.52      4.36 o 
  -3   8   5       49.77       53.57      5.01 o 
  -2   8   5      254.80      281.54      8.05 o 
  -1   8   5      196.87      216.80      6.72 o 
   0   8   5       28.52       27.94      2.00 o 
   1   8   5      196.43      167.36      6.11 o 
   2   8   5      249.78      249.64      7.85 o 
   3   8   5       50.98       56.75      4.50 o 
   4   8   5       24.02       21.31      3.59 o 
   5   8   5       18.37       19.38      3.96 o 
  -5   9   5        2.64       -3.21      4.60 o 
  -4   9   5       64.28       76.15      5.75 o 
  -3   9   5      255.92      269.62      9.10 o 
  -2   9   5       22.66       26.65      3.35 o 
  -1   9   5       79.56       97.32      5.11 o 
   0   9   5      126.83      103.97      8.56 o 
   1   9   5       78.44       84.01      4.74 o 
   2   9   5       22.36       16.00      3.31 o 
   3   9   5      256.41      245.44      8.79 o 
   4   9   5       63.49       70.73      5.79 o 
   5   9   5        2.68        5.38      3.55 o 
  -5  10   5        9.32       11.36      4.23 o 
  -4  10   5        4.78        5.17      3.75 o 
  -3  10   5       65.48       75.71      5.72 o 
  -2  10   5        7.80        9.40      3.04 o 
  -1  10   5      169.67      171.14      6.82 o 
   0  10   5       31.26       32.61      2.59 o 
   1  10   5      169.22      144.89      6.31 o 
   2  10   5        8.37       10.82      2.84 o 
   3  10   5       64.40       60.72      5.48 o 
   4  10   5        4.65        7.07      3.31 o 
   5  10   5        9.53       -1.89      4.36 o 
  -4  11   5       40.57       36.91      5.48 o 
  -3  11   5       29.42       41.91      4.43 o 
  -2  11   5       61.12       62.65      4.94 o 
  -1  11   5       23.39       20.06      3.31 o 
   0  11   5      166.39      169.95      5.65 o 
   1  11   5       22.68       18.26      3.18 o 
   2  11   5       61.32       64.10      5.04 o 
   3  11   5       30.16       39.37      4.46 o 
   4  11   5       42.07       40.56      5.18 o 
  -4  12   5        6.30       10.68      4.33 o 
  -3  12   5        4.99        3.58      3.38 o 
  -2  12   5       42.47       44.19      4.77 o 
  -1  12   5       27.15       28.92      4.09 o 
   0  12   5       40.98       38.63      4.31 o 
   1  12   5       26.35       21.72      3.38 o 
   2  12   5       41.03       35.83      4.47 o 
   3  12   5        4.83        8.11      3.28 o 
   4  12   5        6.29        4.40      3.72 o 
  -3  13   5       39.28       46.78      5.31 o 
  -2  13   5       41.45       47.50      4.94 o 
  -1  13   5       46.75       57.11      5.11 o 
   0  13   5       33.32       37.15      3.55 o 
   1  13   5       48.05       57.62      5.04 o 
   2  13   5       41.45       51.83      4.97 o 
   3  13   5       39.24       40.32      5.24 o 
  -3  14   5        0.68       -3.89      3.89 o 
  -2  14   5       17.81       23.37      4.84 o 
  -1  14   5       15.97       16.84      4.16 o 
   0  14   5        4.00        2.40      3.87 o 
   1  14   5       15.19       16.16      3.89 o 
   2  14   5       17.44       23.64      4.02 o 
   3  14   5        0.59        2.27      3.21 o 
  -2  15   5        3.16        3.04      3.96 o 
  -1  15   5       10.08        7.91      3.72 o 
   0  15   5       19.40       25.64      3.36 o 
   1  15   5       10.02        8.28      3.82 o 
   2  15   5        3.17        0.37      3.72 o 
   0  16   5        0.64       -2.57      2.57 o 
   0   0   6      193.36      214.46      4.77 o 
   1   0   6     1298.28     1313.91     12.45 o 
   2   0   6      112.43      141.80      5.09 o 
   3   0   6       41.47       39.43      3.42 o 
   4   0   6      280.03      345.21      9.82 o 
   5   0   6       84.35       78.10      6.43 o 
   6   0   6       17.92       13.02      4.97 o 
  -6   1   6       12.57       13.39      5.14 o 
  -5   1   6        9.48       16.47      3.65 o 
  -4   1   6       91.32      109.02      6.67 o 
  -3   1   6       17.76       22.70      3.01 o 
  -2   1   6     1958.74     2331.21     18.58 o 
  -1   1   6      243.93      237.26      5.42 o 
   0   1   6      371.41      332.27     10.45 o 
   1   1   6      235.58      218.42      5.11 o 
   2   1   6     1959.72     2197.46     18.26 o 
   3   1   6       18.38       23.37      3.11 o 
   4   1   6       92.35      102.18      6.03 o 
   5   1   6        8.99        7.95      3.85 o 
   6   1   6       12.29       18.67      4.70 o 
  -6   2   6       30.89       37.00      6.19 o 
  -5   2   6      315.26      257.32     10.60 o 
  -4   2   6       22.75       24.52      4.36 o 
  -3   2   6       91.50      114.20      4.91 o 
  -2   2   6     1100.94     1310.92     14.34 o 
  -1   2   6      208.80      221.75      5.31 o 
   0   2   6        7.50        9.02      0.98 o 
   1   2   6      203.66      191.08      4.97 o 
   2   2   6     1085.94     1135.98     13.32 o 
   3   2   6       90.58       84.19      4.44 o 
   4   2   6       22.64       19.48      3.69 o 
   5   2   6      314.69      358.78     11.59 o 
   6   2   6       30.72       34.50      6.36 o 
  -6   3   6       17.69       25.30      6.19 o 
  -5   3   6       66.86       55.91      5.86 o 
  -4   3   6      325.67      396.41     10.58 o 
  -3   3   6       86.08      104.36      5.05 o 
  -2   3   6      363.51      433.54      8.57 o 
  -1   3   6      576.18      637.11      9.22 o 
   0   3   6      855.92      807.57     43.41 o 
   1   3   6      583.10      575.96      8.77 o 
   2   3   6      359.68      388.25      8.05 o 
   3   3   6       86.42       86.41      4.57 o 
   4   3   6      320.03      316.73      9.56 o 
   5   3   6       67.15       73.65      6.30 o 
   6   3   6       17.93       26.68      5.55 o 
  -6   4   6       24.54       27.63      6.43 o 
  -5   4   6       71.27       70.88      6.09 o 
  -4   4   6       38.07       36.17      4.67 o 
  -3   4   6      364.88      445.62      9.95 o 
  -2   4   6      665.07      728.65     11.34 o 
  -1   4   6      697.84      692.21     10.07 o 
   0   4   6       13.46       14.60      1.29 o 
   1   4   6      682.05      635.26      9.58 o 
   2   4   6      668.09      680.18     10.76 o 
   3   4   6      374.68      402.30      9.34 o 
   4   4   6       38.25       31.74      4.03 o 
   5   4   6       73.49        6.91      3.66 o 
   6   4   6       24.58       16.91      5.45 o 
  -6   5   6       99.28      141.07      9.04 o 
  -5   5   6       10.52       15.18      4.70 o 
  -4   5   6      150.48      150.40      7.19 o 
  -3   5   6       80.57       96.38      5.66 o 
  -2   5   6       12.47       16.37      2.54 o 
  -1   5   6       25.28       25.00      2.84 o 
   0   5   6      159.95      130.42      3.17 o 
   1   5   6       26.29       25.27      2.54 o 
   2   5   6       12.17       10.55      2.23 o 
   3   5   6       77.15       84.79      4.71 o 
   4   5   6      146.83      128.06      6.71 o 
   5   5   6       11.14        3.08      3.69 o 
   6   5   6       99.19       93.91      7.82 o 
  -6   6   6        0.86        1.15      4.80 o 
  -5   6   6        2.78        5.44      3.85 o 
  -4   6   6       16.49       15.35      3.75 o 
  -3   6   6      451.92      467.63     10.84 o 
  -2   6   6       66.78       66.13      4.30 o 
  -1   6   6      200.79      216.38      6.35 o 
   0   6   6      201.52      182.36      4.37 o 
   1   6   6      194.74      182.21      5.77 o 
   2   6   6       71.79       72.03      4.40 o 
   3   6   6      453.60      413.11      9.96 o 
   4   6   6       16.62        8.45      3.45 o 
   5   6   6        2.66        7.03      3.21 o 
   6   6   6        0.83        5.04      4.46 o 
  -5   7   6       20.70       18.09      4.43 o 
  -4   7   6       67.20       80.05      5.79 o 
  -3   7   6       66.73       68.21      5.28 o 
  -2   7   6       43.73       44.53      3.65 o 
  -1   7   6       87.87       90.82      4.44 o 
   0   7   6      513.69      507.44     26.31 o 
   1   7   6       88.76       82.63      4.44 o 
   2   7   6       41.97       36.44      3.38 o 
   3   7   6       69.55       61.04      4.50 o 
   4   7   6       68.31       64.78      5.01 o 
   5   7   6       20.51        9.67      3.92 o 
  -5   8   6        2.43        2.47      4.23 o 
  -4   8   6       42.87       35.66      4.97 o 
  -3   8   6       29.02       32.27      4.26 o 
  -2   8   6       14.19       14.75      2.98 o 
  -1   8   6       25.64       21.79      2.94 o 
   0   8   6       10.60        9.34      1.78 o 
   1   8   6       23.09       17.83      2.81 o 
   2   8   6       14.88       12.55      2.84 o 
   3   8   6       30.61       29.90      4.19 o 
   4   8   6       43.79       31.16      4.70 o 
   5   8   6        2.42       -1.76      3.85 o 
  -5   9   6        7.34        5.14      4.63 o 
  -4   9   6       13.04       10.62      4.50 o 
  -3   9   6       95.96      100.85      6.33 o 
  -2   9   6        8.02       13.22      2.67 o 
  -1   9   6       35.17       33.49      3.42 o 
   0   9   6       44.35       40.40      2.58 o 
   1   9   6       37.02       29.77      3.32 o 
   2   9   6        7.83        6.36      2.74 o 
   3   9   6       96.07      110.43      6.23 o 
   4   9   6       12.38       13.39      3.75 o 
   5   9   6        7.43       -2.57      3.99 o 
  -5  10   6        6.45        9.70      4.36 o 
  -4  10   6        3.17        5.31      3.31 o 
  -3  10   6       53.30       62.43      5.35 o 
  -2  10   6        0.86       -2.54      2.54 o 
  -1  10   6       23.18       25.40      3.69 o 
   0  10   6       52.58       52.71      2.91 o 
   1  10   6       23.07       19.69      3.08 o 
   2  10   6        0.95       -0.27      2.64 o 
   3  10   6       53.59       52.15      4.94 o 
   4  10   6        3.06        2.64      3.82 o 
   5  10   6        6.33        5.00      3.55 o 
  -4  11   6        7.89        7.10      3.92 o 
  -3  11   6       14.09       15.25      3.69 o 
  -2  11   6       16.23       18.47      3.75 o 
  -1  11   6       20.57       23.95      3.45 o 
   0  11   6        1.61        2.59      1.81 o 
   1  11   6       19.20       22.63      3.21 o 
   2  11   6       15.67       21.47      3.65 o 
   3  11   6       13.35       17.69      3.35 o 
   4  11   6        8.10       10.96      3.69 o 
  -4  12   6        8.31        8.32      4.40 o 
  -3  12   6       28.68       34.20      4.70 o 
  -2  12   6       24.20       21.58      4.40 o 
  -1  12   6       38.10       35.08      4.60 o 
   0  12   6        1.57        5.59      1.85 o 
   1  12   6       36.37       29.33      4.36 o 
   2  12   6       24.57       18.81      4.23 o 
   3  12   6       28.83       28.41      4.43 o 
   4  12   6        8.12        2.64      4.63 o 
  -3  13   6        1.17        0.37      4.06 o 
  -2  13   6        4.71        4.97      3.58 o 
  -1  13   6        2.08        1.25      3.11 o 
   0  13   6        0.74        1.11      2.15 o 
   1  13   6        2.31        0.00      3.31 o 
   2  13   6        4.65        5.27      3.18 o 
   3  13   6        1.11       -1.45      3.79 o 
  -3  14   6        0.23        5.07      3.31 o 
  -2  14   6       16.94       24.72      4.16 o 
  -1  14   6        2.30        2.70      3.38 o 
   0  14   6        5.81        6.32      2.40 o 
   1  14   6        2.36        8.15      3.21 o 
   2  14   6       16.54        7.51      4.33 o 
   3  14   6        0.27        1.93      3.52 o 
  -2  15   6        0.03        2.33      3.79 o 
  -1  15   6        1.25        2.23      3.85 o 
   0  15   6        0.00        3.67      1.96 o 
   1  15   6        1.35        2.94      3.18 o 
   2  15   6        0.02       -3.89      3.89 o 
   1   0   7     1055.47     1105.98     12.27 o 
   2   0   7       82.74       73.39      3.79 o 
   3   0   7      965.74     1105.56     15.15 o 
   4   0   7      380.89      467.36     11.47 o 
   5   0   7       50.82       36.48      5.38 o 
   6   0   7       26.41       38.79      5.75 o 
  -6   1   7       32.85       54.56      5.85 o 
  -5   1   7      114.48       96.39      7.45 o 
  -4   1   7       28.65       29.73      4.36 o 
  -3   1   7      244.10      292.68      8.19 o 
  -2   1   7      653.28      718.27     10.83 o 
  -1   1   7     1049.73     1134.77     12.47 o 
   0   1   7      430.95      428.84     10.16 o 
   1   1   7     1030.75     1103.25     12.29 o 
   2   1   7      669.11      671.04     10.52 o 
   3   1   7      247.64      292.94      7.99 o 
   4   1   7       29.92       38.29      4.36 o 
   5   1   7      117.14      116.15      7.45 o 
   6   1   7       32.53       40.73      5.89 o 
  -6   2   7       37.34       48.07      6.66 o 
  -5   2   7       13.81       18.50      4.77 o 
  -4   2   7      346.28      373.89     10.44 o 
  -3   2   7       39.69       44.63      3.52 o 
  -2   2   7      149.05      161.19      5.46 o 
  -1   2   7       41.22       44.07      2.84 o 
   0   2   7      180.22      164.89      3.55 o 
   1   2   7       40.51       40.45      2.98 o 
   2   2   7      149.47      149.25      5.33 o 
   3   2   7       39.84       44.77      3.76 o 
   4   2   7      344.75      334.69      9.69 o 
   5   2   7       13.36       17.28      4.43 o 
   6   2   7       37.03       46.55      6.22 o 
  -6   3   7        9.71        4.09      5.07 o 
  -5   3   7       14.91       11.57      4.57 o 
  -4   3   7       30.47       31.60      4.33 o 
  -3   3   7       96.77      106.10      5.45 o 
  -2   3   7      118.84      119.04      4.78 o 
  -1   3   7     1039.75     1054.01     12.65 o 
   0   3   7     1013.64     1018.29     50.49 o 
   1   3   7     1032.63      947.18     11.92 o 
   2   3   7      121.77      110.37      4.58 o 
   3   3   7      101.20      103.94      5.25 o 
   4   3   7       31.05       32.27      3.96 o 
   5   3   7       14.44       11.23      3.79 o 
   6   3   7       10.01       11.16      4.63 o 
  -6   4   7        4.94       11.77      5.11 o 
  -5   4   7       73.00       53.28      6.09 o 
  -4   4   7        2.13        2.54      3.35 o 
  -3   4   7      302.44      320.77      8.84 o 
  -2   4   7      247.94      260.29      7.17 o 
  -1   4   7      981.40     1042.71     13.14 o 
   0   4   7       74.37       59.99      2.34 o 
   1   4   7      996.73      964.53     12.48 o 
   2   4   7      248.43      234.04      6.80 o 
   3   4   7      300.24      262.26      7.99 o 
   4   4   7        2.04       -0.51      3.08 o 
   5   4   7       73.54       57.85      5.69 o 
   6   4   7        5.24        3.04      4.94 o 
  -6   5   7       43.42       46.68      6.66 o 
  -5   5   7        8.76        9.94      4.09 o 
  -4   5   7       10.95       11.36      3.62 o 
  -3   5   7      142.03      164.22      6.78 o 
  -2   5   7      622.99      693.71     11.79 o 
  -1   5   7      552.91      603.47     10.28 o 
   0   5   7       86.15       70.61      6.54 o 
   1   5   7      542.56      513.93      9.66 o 
   2   5   7      625.80      597.15     11.00 o 
   3   5   7      141.09      132.59      6.24 o 
   4   5   7       11.05        5.55      3.08 o 
   5   5   7        9.39        8.96      3.89 o 
   6   5   7       42.87       41.51      5.99 o 
  -5   6   7       11.03       13.97      5.00 o 
  -4   6   7       61.12       67.15      5.28 o 
  -3   6   7       36.15       46.18      4.47 o 
  -2   6   7       41.77       47.85      3.65 o 
  -1   6   7      200.86      213.90      6.45 o 
   0   6   7      333.40      323.26      9.01 o 
   1   6   7      196.89      173.47      5.94 o 
   2   6   7       42.29       36.55      3.59 o 
   3   6   7       34.80       27.40      3.92 o 
   4   6   7       59.59       55.40      4.81 o 
   5   6   7       10.49        0.68      3.85 o 
  -5   7   7       18.98       14.17      4.57 o 
  -4   7   7       24.77       27.26      4.46 o 
  -3   7   7      119.18      122.14      6.34 o 
  -2   7   7      320.44      353.35      9.29 o 
  -1   7   7      182.90      191.46      6.58 o 
   0   7   7      853.49      845.39     33.54 o 
   1   7   7      179.39      162.39      6.01 o 
   2   7   7      320.40      326.37      8.85 o 
   3   7   7      122.97      103.68      6.07 o 
   4   7   7       25.19       22.29      4.13 o 
   5   7   7       18.91        1.72      3.86 o 
  -5   8   7       18.11       24.21      4.94 o 
  -4   8   7       48.70       35.22      5.11 o 
  -3   8   7      160.99      173.68      7.39 o 
  -2   8   7      394.69      426.42     10.80 o 
  -1   8   7       48.13       50.76      3.93 o 
   0   8   7       81.89       74.53      3.35 o 
   1   8   7       49.70       48.40      3.86 o 
   2   8   7      391.73      384.20     10.08 o 
   3   8   7      157.53      143.06      6.85 o 
   4   8   7       48.13       41.52      4.64 o 
   5   8   7       18.28        0.71      3.99 o 
  -5   9   7       44.34       50.44      5.95 o 
  -4   9   7        2.39        4.53      3.38 o 
  -3   9   7       20.17       28.58      3.89 o 
  -2   9   7      121.42      113.23      6.37 o 
  -1   9   7      287.16      295.78      8.87 o 
   0   9   7        0.18        2.99      2.77 o 
   1   9   7      285.23      255.66      8.36 o 
   2   9   7      124.19      121.17      6.10 o 
   3   9   7       19.28       14.81      3.86 o 
   4   9   7        2.20        3.85      3.35 o 
   5   9   7       44.23       28.35      4.50 o 
  -4  10   7       24.40       30.61      4.67 o 
  -3  10   7       79.46       88.96      6.09 o 
  -2  10   7       27.56       29.02      4.36 o 
  -1  10   7      164.27      165.40      7.46 o 
   0  10   7       96.85       89.33      6.69 o 
   1  10   7      162.68      142.40      6.85 o 
   2  10   7       27.79       23.04      3.96 o 
   3  10   7       79.43       83.27      6.03 o 
   4  10   7       25.23       26.38      4.74 o 
  -4  11   7       17.30       22.29      4.40 o 
  -3  11   7        8.13        3.85      3.45 o 
  -2  11   7       53.25       58.81      5.31 o 
  -1  11   7       76.78       80.06      5.62 o 
   0  11   7      132.11      128.06      6.93 o 
   1  11   7       78.54       73.94      5.55 o 
   2  11   7       53.08       54.31      4.97 o 
   3  11   7        7.99        7.71      3.62 o 
   4  11   7       17.39        9.47      4.29 o 
  -4  12   7        6.43        6.22      4.53 o 
  -3  12   7       17.96       26.68      4.40 o 
  -2  12   7       29.33       30.27      4.87 o 
  -1  12   7       29.90       26.69      4.67 o 
   0  12   7       62.04       75.71      4.08 o 
   1  12   7       30.39       28.72      3.86 o 
   2  12   7       28.45       28.62      4.43 o 
   3  12   7       18.66       12.07      4.23 o 
   4  12   7        6.39        6.97      3.69 o 
  -3  13   7        2.25        8.55      4.06 o 
  -2  13   7        7.94        6.83      3.85 o 
  -1  13   7       14.92       17.11      3.86 o 
   0  13   7        0.26       -1.13      2.19 o 
   1  13   7       15.02        8.69      4.13 o 
   2  13   7        7.75        2.03      3.99 o 
   3  13   7        2.32        6.66      3.65 o 
  -2  14   7        5.76        9.60      3.99 o 
  -1  14   7       18.07       22.79      4.36 o 
   0  14   7       33.44       40.58      3.73 o 
   1  14   7       17.57       18.23      4.26 o 
   2  14   7        5.75        5.88      3.99 o 
  -1  15   7       14.18       20.56      4.57 o 
   0  15   7       19.30       23.35      3.20 o 
   1  15   7       14.19       20.15      3.92 o 
   0   0   8      800.62      846.42     11.13 o 
   1   0   8     1079.36     1101.05     13.11 o 
   2   0   8      120.49      106.29      4.54 o 
   3   0   8       18.98       24.66      3.28 o 
   4   0   8      140.81      159.77      7.08 o 
   5   0   8        7.23        4.60      4.23 o 
   6   0   8        0.00        4.12      4.77 o 
  -6   1   8        3.47       -0.37      5.11 o 
  -5   1   8        9.77        5.85      4.43 o 
  -4   1   8       11.94        9.30      3.82 o 
  -3   1   8       95.05       91.12      5.01 o 
  -2   1   8       75.75       86.03      4.27 o 
  -1   1   8      167.05      148.03      5.06 o 
   0   1   8      152.92      126.04      6.77 o 
   1   1   8      164.04      148.08      4.92 o 
   2   1   8       76.75       71.26      4.17 o 
   3   1   8       95.51       86.96      4.95 o 
   4   1   8       12.33       17.35      3.72 o 
   5   1   8        9.56        9.87      4.29 o 
   6   1   8        3.72       -1.49      5.24 o 
  -6   2   8        0.09        1.52      4.53 o 
  -5   2   8       31.90       42.38      5.14 o 
  -4   2   8       57.48       61.19      5.04 o 
  -3   2   8       65.71       71.57      4.50 o 
  -2   2   8      101.69       97.53      4.61 o 
  -1   2   8      392.72      428.97      8.40 o 
   0   2   8      109.64      109.47      3.01 o 
   1   2   8      392.60      411.72      8.20 o 
   2   2   8      102.72       94.69      4.51 o 
   3   2   8       61.50       56.87      4.37 o 
   4   2   8       57.05       57.06      4.74 o 
   5   2   8       30.93       46.07      5.14 o 
   6   2   8        0.10       10.62      4.33 o 
  -6   3   8        5.87       13.86      4.80 o 
  -5   3   8       21.68       33.28      4.94 o 
  -4   3   8       27.66       30.21      4.23 o 
  -3   3   8      163.27      195.06      7.12 o 
  -2   3   8       41.79       40.68      3.35 o 
  -1   3   8      396.42      387.61      8.16 o 
   0   3   8        7.87        9.74      1.42 o 
   1   3   8      398.16      369.67      7.96 o 
   2   3   8       45.79       42.07      3.25 o 
   3   3   8      158.83      162.58      6.55 o 
   4   3   8       28.42       35.08      3.96 o 
   5   3   8       20.58       11.09      4.70 o 
   6   3   8        5.81        0.00      4.90 o 
  -5   4   8       13.25       10.69      4.73 o 
  -4   4   8       12.68       10.45      3.55 o 
  -3   4   8      126.56      150.54      6.41 o 
  -2   4   8        7.75       14.27      2.67 o 
  -1   4   8       93.14       98.10      4.51 o 
   0   4   8      937.74      902.73     15.94 o 
   1   4   8       95.11       89.70      4.44 o 
   2   4   8        7.55        9.16      2.00 o 
   3   4   8      124.08      112.88      5.52 o 
   4   4   8       14.45        8.83      3.25 o 
   5   4   8       13.34        7.78      3.89 o 
  -5   5   8       11.18       14.34      4.26 o 
  -4   5   8       86.81      101.44      6.23 o 
  -3   5   8      103.80      105.45      5.69 o 
  -2   5   8       97.50      113.90      5.42 o 
  -1   5   8       67.43       76.22      4.10 o 
   0   5   8       35.10       37.06      2.12 o 
   1   5   8       72.31       71.86      4.17 o 
   2   5   8       95.76       94.04      5.01 o 
   3   5   8      101.89       77.09      5.35 o 
   4   5   8       87.72       78.21      5.48 o 
   5   5   8       11.23        8.66      3.18 o 
  -5   6   8        4.72        6.90      4.16 o 
  -4   6   8       20.69       26.04      4.13 o 
  -3   6   8       27.00       30.82      3.89 o 
  -2   6   8       18.26       14.37      3.21 o 
  -1   6   8      286.88      311.99      8.27 o 
   0   6   8      314.88      316.61     12.31 o 
   1   6   8      282.87      264.99      7.75 o 
   2   6   8       17.50       14.98      2.67 o 
   3   6   8       24.64       17.83      3.65 o 
   4   6   8       20.80       19.62      3.89 o 
   5   6   8        4.92        2.06      3.14 o 
  -5   7   8       10.98       11.84      4.53 o 
  -4   7   8       10.80       20.02      4.06 o 
  -3   7   8       71.65       74.10      5.15 o 
  -2   7   8      144.03      157.50      6.58 o 
  -1   7   8       69.86       74.15      4.54 o 
   0   7   8       51.84       40.88      2.88 o 
   1   7   8       71.48       69.92      4.54 o 
   2   7   8      143.77      133.87      6.17 o 
   3   7   8       70.28       54.26      4.74 o 
   4   7   8       10.56       12.68      3.48 o 
   5   7   8       10.89        2.87      3.42 o 
  -5   8   8        6.87        4.87      4.13 o 
  -4   8   8       49.40       51.06      5.79 o 
  -3   8   8        6.64        6.32      3.14 o 
  -2   8   8       47.40       51.98      4.87 o 
  -1   8   8        0.92        4.23      2.33 o 
   0   8   8      358.20      357.17      7.68 o 
   1   8   8        0.71        2.23      2.16 o 
   2   8   8       47.41       47.00      4.26 o 
   3   8   8        6.43        0.27      3.25 o 
   4   8   8       50.74       54.10      5.18 o 
   5   8   8        7.03        4.84      3.18 o 
  -4   9   8        1.94        3.38      3.75 o 
  -3   9   8       14.87       17.59      3.58 o 
  -2   9   8       51.76       48.12      4.74 o 
  -1   9   8       46.26       50.11      4.84 o 
   0   9   8      132.86      139.58      6.27 o 
   1   9   8       44.52       40.84      4.06 o 
   2   9   8       50.01       56.10      4.70 o 
   3   9   8       13.93       15.22      3.18 o 
   4   9   8        1.95        3.69      3.28 o 
  -4  10   8       13.22       16.03      3.96 o 
  -3  10   8        6.25        7.84      3.52 o 
  -2  10   8       41.41       38.33      4.97 o 
  -1  10   8       78.94       88.90      6.16 o 
   0  10   8        1.27        1.94      3.08 o 
   1  10   8       80.99       75.36      5.25 o 
   2  10   8       41.83       36.30      4.91 o 
   3  10   8        5.89        7.81      3.18 o 
   4  10   8       13.24        4.26      4.36 o 
  -4  11   8        2.76        0.37      4.26 o 
  -3  11   8        6.91       12.07      3.58 o 
  -2  11   8      111.17      134.62      7.35 o 
  -1  11   8       28.41       28.82      4.67 o 
   0  11   8       87.08       85.45      5.87 o 
   1  11   8       28.19       23.64      3.99 o 
   2  11   8      108.97       94.18      6.81 o 
   3  11   8        6.99        5.00      3.31 o 
   4  11   8        2.72        8.66      3.04 o 
  -3  12   8        6.19       10.41      4.73 o 
  -2  12   8       26.77       19.38      5.01 o 
  -1  12   8       13.96       18.90      3.72 o 
   0  12   8       14.98       16.42      2.70 o 
   1  12   8       14.48       12.99      4.16 o 
   2  12   8       26.69       24.25      3.89 o 
   3  12   8        6.35        3.21      3.45 o 
  -3  13   8       16.59       13.46      4.87 o 
  -2  13   8        9.20        6.02      4.73 o 
  -1  13   8       22.54       21.81      5.14 o 
   0  13   8       60.73       71.02      4.45 o 
   1  13   8       22.05       22.46      4.73 o 
   2  13   8        9.12        7.07      3.62 o 
   3  13   8       16.34       21.47      4.73 o 
  -2  14   8        0.67       -3.45      3.79 o 
  -1  14   8       11.85       15.66      4.63 o 
   0  14   8        3.20       -0.53      2.58 o 
   1  14   8       12.16       11.26      4.29 o 
   2  14   8        0.73        3.04      3.52 o 
   0  15   8        0.41        3.67      2.72 o 
   1   0   9      518.38      513.13      9.55 o 
   2   0   9      333.99      323.31      8.31 o 
   3   0   9       37.21       31.87      3.86 o 
   4   0   9        4.26       -0.27      3.18 o 
   5   0   9       54.99       43.82      5.62 o 
  -5   1   9       13.06       16.81      4.09 o 
  -4   1   9       21.90       23.74      3.96 o 
  -3   1   9      161.50      180.79      7.02 o 
  -2   1   9      160.10      169.80      6.04 o 
  -1   1   9      505.23      457.53      9.14 o 
   0   1   9       32.80       35.81      2.00 o 
   1   1   9      503.47      441.06      8.96 o 
   2   1   9      160.73      155.73      5.80 o 
   3   1   9      163.38      163.03      6.51 o 
   4   1   9       21.99       16.51      3.89 o 
   5   1   9       12.55       19.68      3.89 o 
  -5   2   9        3.89        1.62      4.06 o 
  -4   2   9      176.74      177.27      7.60 o 
  -3   2   9       12.71       21.31      3.25 o 
  -2   2   9       49.31       43.76      3.69 o 
  -1   2   9      225.16      231.63      6.70 o 
   0   2   9      717.79      673.11     20.43 o 
   1   2   9      224.58      224.22      6.49 o 
   2   2   9       49.65       41.26      3.35 o 
   3   2   9       12.81        9.64      2.71 o 
   4   2   9      178.39      174.12      7.56 o 
   5   2   9        3.96        8.49      3.21 o 
  -5   3   9       51.65       42.46      5.48 o 
  -4   3   9       51.03       61.45      5.24 o 
  -3   3   9       61.16       70.00      4.64 o 
  -2   3   9       21.89       22.93      2.77 o 
  -1   3   9       23.39       20.06      2.88 o 
   0   3   9        0.00        1.68      1.15 o 
   1   3   9       23.09       14.31      2.40 o 
   2   3   9       20.67       24.29      2.71 o 
   3   3   9       59.75       58.18      4.43 o 
   4   3   9       50.80       61.62      4.97 o 
   5   3   9       51.82       45.71      5.08 o 
  -5   4   9        8.25       11.53      4.02 o 
  -4   4   9        1.87        7.07      3.04 o 
  -3   4   9       55.24       56.65      4.50 o 
  -2   4   9       17.17       14.31      3.04 o 
  -1   4   9       62.06       59.42      3.89 o 
   0   4   9       84.08       75.39      6.52 o 
   1   4   9       63.69       61.35      3.89 o 
   2   4   9       17.00       14.27      2.54 o 
   3   4   9       58.21       53.71      4.64 o 
   4   4   9        1.96        2.27      2.43 o 
   5   4   9        7.85       14.88      3.45 o 
  -5   5   9       61.11       72.86      6.33 o 
  -4   5   9        9.28       10.52      3.52 o 
  -3   5   9      144.08      161.24      7.32 o 
  -2   5   9      222.56      241.46      7.88 o 
  -1   5   9      134.13      121.96      5.22 o 
   0   5   9        7.51        8.03      1.43 o 
   1   5   9      130.00      119.27      5.42 o 
   2   5   9      218.49      212.17      7.27 o 
   3   5   9      146.69      151.99      6.81 o 
   4   5   9        9.29       12.85      3.14 o 
   5   5   9       61.17       49.03      5.41 o 
  -5   6   9        5.42        6.83      4.23 o 
  -4   6   9       86.38       91.68      6.43 o 
  -3   6   9       22.24       30.41      4.26 o 
  -2   6   9       38.36       35.46      3.86 o 
  -1   6   9       37.61       43.28      3.69 o 
   0   6   9       19.85       15.43      3.09 o 
   1   6   9       37.54       32.45      3.45 o 
   2   6   9       38.73       33.12      3.62 o 
   3   6   9       22.32       25.43      3.62 o 
   4   6   9       85.54       78.68      5.96 o 
   5   6   9        5.25        3.58      4.46 o 
  -5   7   9        7.93       15.66      4.19 o 
  -4   7   9       20.26       26.72      4.67 o 
  -3   7   9       31.48       29.06      4.16 o 
  -2   7   9       11.35       15.22      3.28 o 
  -1   7   9      278.62      291.85      8.60 o 
   0   7   9      107.35       98.12      3.75 o 
   1   7   9      278.94      253.76      8.26 o 
   2   7   9       11.09        9.40      3.11 o 
   3   7   9       29.52       30.88      3.79 o 
   4   7   9       20.11       16.81      4.46 o 
   5   7   9        8.42        9.67      3.69 o 
  -5   8   9        0.51       -1.56      4.19 o 
  -4   8   9        4.41        7.34      3.52 o 
  -3   8   9       20.51       18.26      4.23 o 
  -2   8   9       33.71       35.62      4.19 o 
  -1   8   9       62.00       68.07      4.81 o 
   0   8   9      218.59      224.16      5.70 o 
   1   8   9       65.72       53.65      4.40 o 
   2   8   9       33.52       33.76      3.79 o 
   3   8   9       20.11       16.20      3.79 o 
   4   8   9        4.39        6.32      3.28 o 
   5   8   9        0.55        1.93      3.79 o 
  -4   9   9       13.87       19.31      5.11 o 
  -3   9   9        8.99       17.55      3.25 o 
  -2   9   9      189.13      203.25      8.58 o 
  -1   9   9       18.22       16.74      3.55 o 
   0   9   9       90.49       88.17      4.13 o 
   1   9   9       17.31       14.37      3.25 o 
   2   9   9      186.09      175.39      7.94 o 
   3   9   9        9.27       10.14      3.85 o 
   4   9   9       13.94       16.47      4.60 o 
  -4  10   9        8.48       14.84      4.13 o 
  -3  10   9        9.18        4.94      4.06 o 
  -2  10   9       10.64       15.42      3.69 o 
  -1  10   9       82.03       81.76      6.09 o 
   0  10   9      238.67      260.86     24.95 o 
   1  10   9       81.79       85.52      5.59 o 
   2  10   9       10.60       13.63      3.21 o 
   3  10   9        9.47        8.18      3.69 o 
   4  10   9        8.28       -0.37      4.23 o 
  -3  11   9        9.00       10.48      4.36 o 
  -2  11   9        4.10        5.41      4.13 o 
  -1  11   9       52.47       64.87      5.35 o 
   0  11   9        5.21        8.97      2.28 o 
   1  11   9       53.16       54.28      5.31 o 
   2  11   9        4.39        6.05      3.25 o 
   3  11   9        8.38        5.24      4.23 o 
  -3  12   9       30.33       28.01      5.55 o 
  -2  12   9       25.35       29.49      4.46 o 
  -1  12   9        6.81       14.91      3.42 o 
   0  12   9       20.79       27.18      3.25 o 
   1  12   9        6.33       10.35      3.75 o 
   2  12   9       25.32       18.47      5.04 o 
   3  12   9       30.03       26.82      4.90 o 
  -2  13   9       26.06       31.73      5.28 o 
  -1  13   9       11.53       11.56      4.16 o 
   0  13   9        2.50        1.92      4.12 o 
   1  13   9       11.79       10.14      4.19 o 
   2  13   9       25.80       30.54      5.01 o 
  -1  14   9       57.63       66.22      6.36 o 
   0  14   9       32.45       41.01      4.84 o 
   1  14   9       57.61       67.23      6.77 o 
   0   0  10      751.85      699.83     11.66 o 
   1   0  10      108.01      116.24      5.08 o 
   2   0  10       58.04       51.59      3.89 o 
   3   0  10        0.03        4.73      2.50 o 
   4   0  10       27.74       27.09      4.19 o 
   5   0  10       42.45       47.70      5.72 o 
  -5   1  10        3.61        3.38      4.06 o 
  -4   1  10       18.85       15.02      3.79 o 
  -3   1  10       43.88       46.29      4.47 o 
  -2   1  10       47.95       48.83      3.86 o 
  -1   1  10      152.98      142.44      5.73 o 
   0   1  10       20.30       20.47      1.95 o 
   1   1  10      156.71      133.90      6.11 o 
   2   1  10       47.89       43.69      3.76 o 
   3   1  10       43.96       46.53      4.47 o 
   4   1  10       18.37       17.28      3.42 o 
   5   1  10        3.90        8.82      3.92 o 
  -5   2  10        7.99        7.20      3.99 o 
  -4   2  10       19.02       16.06      3.99 o 
  -3   2  10       75.86       86.70      5.45 o 
  -2   2  10      254.33      250.77      7.85 o 
  -1   2  10      312.87      312.83      8.20 o 
   0   2  10       53.89       49.18      2.52 o 
   1   2  10      309.57      284.15      7.86 o 
   2   2  10      252.05      236.15      7.58 o 
   3   2  10       74.39       69.67      5.08 o 
   4   2  10       18.93       12.89      3.89 o 
   5   2  10        8.60       13.36      3.79 o 
  -5   3  10        0.15       -3.82      3.82 o 
  -4   3  10       20.65       23.64      4.43 o 
  -3   3  10       58.08       64.88      4.98 o 
  -2   3  10      208.28      207.14      7.23 o 
  -1   3  10      261.65      283.93      7.95 o 
   0   3  10       22.18       18.70      2.62 o 
   1   3  10      262.63      265.03      7.62 o 
   2   3  10      208.86      188.23      6.96 o 
   3   3  10       56.52       55.64      4.60 o 
   4   3  10       20.15       21.31      3.92 o 
   5   3  10        0.21        1.39      3.58 o 
  -5   4  10        5.43        7.44      4.29 o 
  -4   4  10       76.45       81.54      5.86 o 
  -3   4  10       45.26       42.13      4.09 o 
  -2   4  10       16.94       16.44      3.15 o 
  -1   4  10      208.19      207.96      6.89 o 
   0   4  10      732.52      724.56     28.95 o 
   1   4  10      207.79      198.42      6.76 o 
   2   4  10       17.06       20.43      3.04 o 
   3   4  10       46.03       31.10      4.13 o 
   4   4  10       76.52       73.01      5.75 o 
   5   4  10        5.71        1.76      4.60 o 
  -5   5  10       23.56       31.72      4.84 o 
  -4   5  10       17.20       11.43      4.36 o 
  -3   5  10      111.29      126.07      6.57 o 
  -2   5  10       42.99       48.83      4.26 o 
  -1   5  10      192.82      202.44      7.26 o 
   0   5  10      138.40      143.20     10.93 o 
   1   5  10      196.44      169.83      6.69 o 
   2   5  10       43.23       39.69      4.09 o 
   3   5  10      111.41      106.73      6.30 o 
   4   5  10       17.32       12.95      3.99 o 
   5   5  10       23.63       11.26      4.73 o 
  -5   6  10        8.88        6.02      4.56 o 
  -4   6  10       15.80       18.30      4.26 o 
  -3   6  10       45.58       53.19      5.04 o 
  -2   6  10       28.70       26.93      3.89 o 
  -1   6  10      165.07      170.05      7.09 o 
   0   6  10        4.95        5.45      1.70 o 
   1   6  10      162.71      145.69      6.44 o 
   2   6  10       27.69       28.35      3.28 o 
   3   6  10       47.30       39.52      5.11 o 
   4   6  10       16.09       14.71      3.65 o 
   5   6  10        8.53       10.11      3.96 o 
  -5   7  10       14.58       22.59      4.23 o 
  -4   7  10        0.41        1.01      3.41 o 
  -3   7  10       81.05       97.23      6.40 o 
  -2   7  10      240.19      243.23      8.83 o 
  -1   7  10      235.35      245.65      8.59 o 
   0   7  10       28.47       29.88      2.51 o 
   1   7  10      235.58      215.26      7.94 o 
   2   7  10      245.32      217.35      8.35 o 
   3   7  10       81.76       78.98      5.65 o 
   4   7  10        0.40        3.35      3.52 o 
   5   7  10       14.77       17.48      4.70 o 
  -4   8  10       38.83       41.30      5.48 o 
  -3   8  10        9.15        8.89      4.16 o 
  -2   8  10       32.00       31.63      4.47 o 
  -1   8  10        9.22        5.61      3.35 o 
   0   8  10      181.92      172.59      5.34 o 
   1   8  10        9.00       11.77      3.11 o 
   2   8  10       32.13       23.61      4.23 o 
   3   8  10        9.33       10.41      3.42 o 
   4   8  10       38.44       39.44      5.24 o 
  -4   9  10       29.31       39.71      5.41 o 
  -3   9  10       37.57       47.39      4.87 o 
  -2   9  10       83.49       91.88      6.40 o 
  -1   9  10        7.66        7.41      2.98 o 
   0   9  10       17.09       15.54      2.55 o 
   1   9  10        8.32       12.04      3.11 o 
   2   9  10       84.72       95.50      6.06 o 
   3   9  10       38.99       45.97      4.80 o 
   4   9  10       29.03       32.23      4.63 o 
  -4  10  10        6.12        7.74      4.56 o 
  -3  10  10       23.86       19.99      5.11 o 
  -2  10  10       17.39       14.10      4.50 o 
  -1  10  10       70.00       77.81      5.86 o 
   0  10  10        0.89        1.87      2.26 o 
   1  10  10       67.46       76.52      5.65 o 
   2  10  10       16.73       19.68      3.79 o 
   3  10  10       24.62       19.21      4.87 o 
   4  10  10        6.37        1.15      3.96 o 
  -3  11  10        3.10       11.70      3.72 o 
  -2  11  10       65.78       72.46      6.46 o 
  -1  11  10       35.87       37.68      5.21 o 
   0  11  10        3.22        9.59      2.62 o 
   1  11  10       35.98       23.07      5.07 o 
   2  11  10       67.59       76.65      6.57 o 
   3  11  10        3.13        0.00      3.69 o 
  -2  12  10       26.55       33.04      5.07 o 
  -1  12  10       15.99       22.49      4.50 o 
   0  12  10       60.67       70.40      4.31 o 
   1  12  10       15.56       21.78      4.06 o 
   2  12  10       26.61       28.31      4.50 o 
   3  12  10       14.35       20.19      4.33 o 
  -2  13  10       13.13       17.31      4.57 o 
  -1  13  10        6.50       11.36      4.33 o 
   0  13  10       58.87       58.08      4.15 o 
   1  13  10        6.94        7.30      3.92 o 
   2  13  10       13.03       22.25      4.46 o 
   0  14  10        0.26       -2.77      5.61 o 
   1   0  11      328.88      299.77      8.30 o 
   2   0  11      171.41      161.28      6.58 o 
   3   0  11        1.75        3.85      3.04 o 
   4   0  11       31.14       35.48      4.87 o 
   5   0  11       26.51       23.88      5.17 o 
  -5   1  11       17.48       22.15      4.97 o 
  -4   1  11       11.32       12.99      3.25 o 
  -3   1  11      347.69      356.39     10.30 o 
  -2   1  11      301.76      304.24      9.08 o 
  -1   1  11      205.08      183.16      6.76 o 
   0   1  11      104.98      101.37      4.35 o 
   1   1  11      204.71      198.09      7.16 o 
   2   1  11      296.76      293.26      8.77 o 
   3   1  11      352.64      363.80     10.24 o 
   4   1  11       11.26        9.06      3.31 o 
   5   1  11       17.03       15.35      5.48 o 
  -5   2  11        5.30        3.25      4.09 o 
  -4   2  11       63.77       68.70      5.96 o 
  -3   2  11       36.27       43.84      4.43 o 
  -2   2  11       34.83       27.84      3.96 o 
  -1   2  11       97.03       97.73      5.22 o 
   0   2  11      415.63      368.61      6.53 o 
   1   2  11       98.80      101.63      5.12 o 
   2   2  11       35.04       34.44      3.72 o 
   3   2  11       36.30       38.06      4.36 o 
   4   2  11       62.99       65.28      5.58 o 
   5   2  11        5.34        5.75      4.09 o 
  -5   3  11        0.11        0.00      4.09 o 
  -4   3  11       16.65       20.80      4.43 o 
  -3   3  11        6.49        3.45      3.21 o 
  -2   3  11      315.85      331.54      9.45 o 
  -1   3  11       39.41       39.15      3.79 o 
   0   3  11      273.46      259.00      5.62 o 
   1   3  11       37.98       36.54      3.76 o 
   2   3  11      314.42      298.82      9.01 o 
   3   3  11        6.49        8.79      2.64 o 
   4   3  11       17.23       17.04      3.89 o 
   5   3  11        0.07       -2.91      3.55 o 
  -5   4  11        1.76        2.98      4.12 o 
  -4   4  11        2.21        6.36      3.52 o 
  -3   4  11       31.16       36.43      4.16 o 
  -2   4  11       87.36       90.01      5.52 o 
  -1   4  11      120.09      112.91      5.76 o 
   0   4  11       29.17       33.00      4.09 o 
   1   4  11      120.74      103.25      5.42 o 
   2   4  11       90.37       75.89      5.28 o 
   3   4  11       31.89       28.72      4.36 o 
   4   4  11        2.23        8.89      3.35 o 
   5   4  11        1.84        5.58      3.82 o 
  -5   5  11        5.71        6.49      4.84 o 
  -4   5  11        6.07        5.24      3.55 o 
  -3   5  11       27.62       32.34      3.99 o 
  -2   5  11       38.52       33.97      4.16 o 
  -1   5  11      193.74      197.13      7.60 o 
   0   5  11       11.13       11.66      2.21 o 
   1   5  11      193.45      167.58      7.09 o 
   2   5  11       35.91       33.19      4.16 o 
   3   5  11       28.53       30.58      4.33 o 
   4   5  11        5.88       -3.58      4.16 o 
   5   5  11        5.43        5.71      4.23 o 
  -4   6  11       14.71       17.96      4.53 o 
  -3   6  11        0.41        1.76      3.38 o 
  -2   6  11       17.22       24.25      3.89 o 
  -1   6  11       82.53       81.67      5.15 o 
   0   6  11      329.90      290.73      9.95 o 
   1   6  11       83.68       82.04      5.21 o 
   2   6  11       17.31       24.21      3.72 o 
   3   6  11        0.44        1.18      2.67 o 
   4   6  11       14.87       17.58      3.69 o 
  -4   7  11        3.04        2.47      3.14 o 
  -3   7  11       17.70       21.64      3.92 o 
  -2   7  11        9.23       15.25      3.48 o 
  -1   7  11        6.63        2.57      3.52 o 
   0   7  11       46.99       45.98      3.13 o 
   1   7  11        5.86        7.47      2.67 o 
   2   7  11        9.91        7.74      2.84 o 
   3   7  11       17.45       10.79      3.75 o 
   4   7  11        3.44        0.00      3.65 o 
  -4   8  11        0.41        0.74      3.41 o 
  -3   8  11       13.03       12.68      3.69 o 
  -2   8  11       51.92       49.64      5.28 o 
  -1   8  11      106.87      106.18      6.67 o 
   0   8  11        2.48       -2.38      2.38 o 
   1   8  11      107.06       96.93      6.20 o 
   2   8  11       52.90       46.32      4.84 o 
   3   8  11       13.44       18.46      3.92 o 
   4   8  11        0.46        3.31      3.31 o 
  -4   9  11       10.38       18.50      5.07 o 
  -3   9  11        3.66        2.40      3.75 o 
  -2   9  11       15.23       15.59      3.99 o 
  -1   9  11       62.44       75.61      5.52 o 
   0   9  11        0.26        1.53      3.57 o 
   1   9  11       62.51       64.06      5.41 o 
   2   9  11       14.75       13.05      3.82 o 
   3   9  11        4.08        9.57      3.31 o 
   4   9  11       10.21       20.36      4.40 o 
  -3  10  11       15.42       22.08      4.36 o 
  -2  10  11       47.16       62.02      5.51 o 
  -1  10  11       35.38       37.55      4.97 o 
   0  10  11       37.16       42.19      3.53 o 
   1  10  11       36.45       36.87      4.94 o 
   2  10  11       47.90       46.32      5.62 o 
   3  10  11       15.49       16.98      4.13 o 
  -3  11  11        3.78        3.85      4.16 o 
  -2  11  11        6.25        6.02      3.65 o 
  -1  11  11       48.08       54.27      5.62 o 
   0  11  11        6.00       10.93      2.36 o 
   1  11  11       47.58       42.80      5.51 o 
   2  11  11        6.40       10.92      3.99 o 
   3  11  11        4.06       -1.52      4.43 o 
  -2  12  11       15.01       16.57      4.26 o 
  -1  12  11        6.46        5.75      4.53 o 
   0  12  11        7.85       11.12      2.53 o 
   1  12  11        6.50        5.38      3.55 o 
   2  12  11       15.67       17.69      4.40 o 
  -1  13  11        4.41        7.30      3.89 o 
   0  13  11        0.03       -0.26      2.74 o 
   1  13  11        4.12        4.60      3.25 o 
   0   0  12      263.61      259.78      8.19 o 
   1   0  12      304.99      289.70      8.94 o 
   2   0  12       27.83       27.91      3.48 o 
   3   0  12        0.05        0.54      2.98 o 
   4   0  12       89.55       88.29      6.57 o 
   5   0  12        8.52        7.13      4.70 o 
  -5   1  12        0.61        3.75      3.75 o 
  -4   1  12       41.07       39.92      4.97 o 
  -3   1  12      125.47      119.49      6.67 o 
  -2   1  12        1.21        0.00      2.87 o 
  -1   1  12      294.63      272.71      8.87 o 
   0   1  12      597.62      568.81      8.49 o 
   1   1  12      296.39      281.73      9.01 o 
   2   1  12        1.42       -0.74      3.11 o 
   3   1  12      128.87      124.48      6.98 o 
   4   1  12       40.73       45.70      4.77 o 
   5   1  12        0.58        4.16      3.69 o 
  -5   2  12       15.67       22.42      5.00 o 
  -4   2  12        0.12        3.89      3.55 o 
  -3   2  12       80.66       77.73      5.89 o 
  -2   2  12      542.60      520.21     12.39 o 
  -1   2  12        5.04        4.36      2.60 o 
   0   2  12       37.41       37.25      3.19 o 
   1   2  12        4.38        0.91      2.74 o 
   2   2  12      540.51      486.96     12.01 o 
   3   2  12       81.44       81.32      5.55 o 
   4   2  12        0.12       -0.34      3.35 o 
   5   2  12       15.81       20.90      5.04 o 
  -5   3  12        6.65        7.30      4.13 o 
  -4   3  12       20.63       22.79      4.46 o 
  -3   3  12       22.91       23.24      3.99 o 
  -2   3  12       61.55       73.17      5.38 o 
  -1   3  12      287.38      279.67      9.14 o 
   0   3  12      804.13      773.04     24.89 o 
   1   3  12      293.03      263.45      8.77 o 
   2   3  12       61.69       69.79      5.14 o 
   3   3  12       21.88       20.63      3.92 o 
   4   3  12       20.81       26.08      4.60 o 
   5   3  12        6.79       -2.30      4.13 o 
  -4   4  12        4.26        0.68      4.46 o 
  -3   4  12       90.08       83.93      6.26 o 
  -2   4  12       30.72       35.18      4.26 o 
  -1   4  12      209.26      207.04      7.91 o 
   0   4  12        3.23        7.00      2.06 o 
   1   4  12      209.64      194.93      7.87 o 
   2   4  12       30.02       26.99      3.92 o 
   3   4  12       90.19       78.21      5.42 o 
   4   4  12        4.17       11.46      3.48 o 
  -4   5  12        8.53        5.55      3.69 o 
  -3   5  12       37.81       49.53      4.94 o 
  -2   5  12       19.52       18.23      4.13 o 
  -1   5  12      313.99      307.12      9.86 o 
   0   5  12      114.64       99.20      7.77 o 
   1   5  12      314.53      299.17      9.55 o 
   2   5  12       20.09       22.02      4.13 o 
   3   5  12       38.46       39.14      4.36 o 
   4   5  12        8.68        2.77      4.02 o 
  -4   6  12       15.47       21.51      4.29 o 
  -3   6  12       18.29       20.49      4.09 o 
  -2   6  12      298.34      288.34     10.16 o 
  -1   6  12        0.75        2.13      2.84 o 
   0   6  12       85.66       81.15      9.06 o 
   1   6  12        0.95        1.59      2.98 o 
   2   6  12      296.21      261.16      9.58 o 
   3   6  12       18.19       22.35      4.06 o 
   4   6  12       15.26       15.72      4.50 o 
  -4   7  12        2.54        3.72      3.72 o 
  -3   7  12        5.45        6.90      3.38 o 
  -2   7  12       26.33       29.80      4.97 o 
  -1   7  12       44.09       45.20      4.64 o 
   0   7  12      104.24      101.32      4.52 o 
   1   7  12       45.59       55.18      5.01 o 
   2   7  12       25.80       26.45      4.43 o 
   3   7  12        5.41        0.98      3.45 o 
   4   7  12        2.78        3.72      3.82 o 
  -4   8  12        4.31        5.82      4.70 o 
  -3   8  12       25.58       25.84      5.11 o 
  -2   8  12       40.76       39.21      5.04 o 
  -1   8  12       62.45       70.80      5.58 o 
   0   8  12        4.90        3.42      4.33 o 
   1   8  12       63.05       60.11      5.35 o 
   2   8  12       39.96       45.40      4.67 o 
   3   8  12       25.78       22.69      4.30 o 
   4   8  12        4.10        6.19      3.75 o 
  -3   9  12       35.95       38.77      5.68 o 
  -2   9  12        4.67        4.63      3.48 o 
  -1   9  12       22.51       22.53      4.13 o 
   0   9  12       16.45       15.07      4.73 o 
   1   9  12       21.73       14.68      3.65 o 
   2   9  12        4.59        0.34      3.35 o 
   3   9  12       35.40       36.13      5.21 o 
  -3  10  12       23.62       22.52      5.58 o 
  -2  10  12       16.47       16.84      4.80 o 
  -1  10  12        1.36        5.98      3.25 o 
   0  10  12       20.04       27.42      3.09 o 
   1  10  12        1.53        1.01      3.31 o 
   2  10  12       17.13       15.42      4.16 o 
   3  10  12       23.55       25.13      4.46 o 
  -2  11  12        0.48       -2.60      3.75 o 
  -1  11  12       30.41       40.39      5.21 o 
   0  11  12        3.26        4.88      2.57 o 
   1  11  12       30.77       37.51      5.11 o 
   2  11  12        0.44        3.35      2.94 o 
  -1  12  12        9.40        9.84      4.46 o 
   0  12  12        2.25        2.40      2.72 o 
   1  12  12        9.47        8.69      4.13 o 
   1   0  13       50.95       52.35      4.97 o 
   2   0  13      101.09      100.65      6.16 o 
   3   0  13        0.47        0.00      3.18 o 
   4   0  13        4.45        7.54      4.26 o 
  -4   1  13        6.93        5.48      3.99 o 
  -3   1  13       28.63       25.81      4.13 o 
  -2   1  13        5.40        4.02      3.31 o 
  -1   1  13       70.09       65.84      5.35 o 
   0   1  13        2.24        2.69      1.98 o 
   1   1  13       73.67       75.05      5.52 o 
   2   1  13        5.30        2.40      3.11 o 
   3   1  13       27.25       26.99      3.96 o 
   4   1  13        7.25        3.79      3.65 o 
  -4   2  13        4.22        6.22      3.69 o 
  -3   2  13        7.72       11.23      3.58 o 
  -2   2  13       20.33       18.20      3.72 o 
  -1   2  13      120.22      123.39      6.44 o 
   0   2  13       34.16       35.84      3.57 o 
   1   2  13      119.90      116.28      6.23 o 
   2   2  13       20.39       19.82      4.16 o 
   3   2  13        7.38       10.58      3.04 o 
   4   2  13        4.15       -2.77      4.13 o 
  -4   3  13       72.05       71.44      6.33 o 
  -3   3  13        2.62       -2.77      3.52 o 
  -2   3  13       10.70       11.36      3.45 o 
  -1   3  13       34.27       26.05      4.13 o 
   0   3  13       66.29       56.91      3.55 o 
   1   3  13       33.01       35.08      3.82 o 
   2   3  13       10.87       10.79      3.28 o 
   3   3  13        2.32        5.24      2.60 o 
   4   3  13       72.09       63.29      6.02 o 
  -4   4  13        5.67        5.04      3.96 o 
  -3   4  13       18.69       21.48      4.73 o 
  -2   4  13       26.79       35.01      4.09 o 
  -1   4  13       68.77       67.77      5.11 o 
   0   4  13       13.12       10.90      2.21 o 
   1   4  13       68.05       62.15      5.21 o 
   2   4  13       29.45       28.45      3.99 o 
   3   4  13       18.60       31.55      4.23 o 
   4   4  13        5.65        3.96      3.58 o 
  -4   5  13       10.36       12.14      5.14 o 
  -3   5  13       76.36       70.03      6.33 o 
  -2   5  13       14.38       10.28      3.92 o 
  -1   5  13       15.60       10.45      3.82 o 
   0   5  13        0.82       -1.43      2.03 o 
   1   5  13       16.53       10.72      3.52 o 
   2   5  13       14.54       10.28      3.72 o 
   3   5  13       74.43       64.68      5.86 o 
   4   5  13       10.43       15.08      4.50 o 
  -4   6  13        0.01        2.67      3.25 o 
  -3   6  13       23.66       26.96      4.40 o 
  -2   6  13       18.17       19.58      3.79 o 
  -1   6  13       12.85        8.05      3.82 o 
   0   6  13       33.82       32.16      2.86 o 
   1   6  13       12.69       13.46      3.04 o 
   2   6  13       17.83       14.03      3.99 o 
   3   6  13       23.76       23.20      4.09 o 
   4   6  13        0.01       -1.52      4.19 o 
  -3   7  13       18.51       18.94      5.01 o 
  -2   7  13       31.26       37.72      4.40 o 
  -1   7  13        4.09        3.62      3.11 o 
   0   7  13      156.49      174.68     20.22 o 
   1   7  13        4.50        2.10      3.21 o 
   2   7  13       31.02       33.83      4.97 o 
   3   7  13       18.48       19.92      4.80 o 
  -3   8  13        5.52        8.42      4.19 o 
  -2   8  13       19.71       31.18      4.46 o 
  -1   8  13       44.17       43.37      5.31 o 
   0   8  13        0.01        0.46      2.16 o 
   1   8  13       43.81       44.59      5.18 o 
   2   8  13       20.08       16.40      4.36 o 
   3   8  13        5.34       13.15      3.99 o 
  -3   9  13       14.23        9.98      4.13 o 
  -2   9  13        6.69        8.83      3.48 o 
  -1   9  13       18.46       26.41      4.19 o 
   0   9  13       35.44       37.42      3.51 o 
   1   9  13       18.61       22.69      4.43 o 
   2   9  13        6.77       11.26      3.28 o 
   3   9  13       13.73       13.39      3.96 o 
  -2  10  13        9.31        4.09      4.63 o 
  -1  10  13       19.75       23.37      4.60 o 
   0  10  13       16.92       18.89      5.75 o 
   1  10  13       19.74       25.80      4.26 o 
   2  10  13        9.13       10.04      4.13 o 
  -1  11  13       11.42       24.41      4.09 o 
   0  11  13       13.69       14.63      2.82 o 
   1  11  13       11.48       17.25      4.19 o 
   0   0  14      151.13      141.72      7.02 o 
   1   0  14      101.08       92.96      5.99 o 
   2   0  14        1.23        2.33      3.04 o 
   3   0  14        8.58       11.94      3.72 o 
   4   0  14        9.98        5.48      4.23 o 
  -4   1  14       38.65       38.46      5.34 o 
  -3   1  14       43.79       43.98      5.18 o 
  -2   1  14       88.74       88.94      6.06 o 
  -1   1  14       23.79       24.05      4.06 o 
   0   1  14      225.81      228.12      6.04 o 
   1   1  14       22.64       22.97      3.79 o 
   2   1  14       89.51       81.29      5.96 o 
   3   1  14       43.04       43.00      4.84 o 
   4   1  14       39.44       45.77      6.02 o 
  -4   2  14        9.05        4.80      4.16 o 
  -3   2  14       31.81       33.66      5.01 o 
  -2   2  14       71.50       79.85      5.79 o 
  -1   2  14       11.86       14.64      2.87 o 
   0   2  14        4.00        4.60      3.25 o 
   1   2  14       11.56        4.43      3.08 o 
   2   2  14       73.13       76.53      5.79 o 
   3   2  14       31.16       32.64      4.43 o 
   4   2  14        9.05        7.00      4.16 o 
  -4   3  14       11.05       17.62      5.00 o 
  -3   3  14       14.87       16.60      3.75 o 
  -2   3  14       37.94       40.32      4.80 o 
  -1   3  14       24.30       25.67      3.86 o 
   0   3  14      128.58      130.00      7.05 o 
   1   3  14       22.76       20.29      3.31 o 
   2   3  14       37.33       35.49      4.63 o 
   3   3  14       15.01       12.61      4.09 o 
   4   3  14       11.13       17.21      4.73 o 
  -4   4  14        0.56        2.30      3.96 o 
  -3   4  14       45.93       51.90      6.19 o 
  -2   4  14       69.10       73.41      5.82 o 
  -1   4  14       96.17       81.40      6.10 o 
   0   4  14        5.42        4.91      2.10 o 
   1   4  14       95.81       90.07      5.99 o 
   2   4  14       69.20       60.38      5.28 o 
   3   4  14       46.22       55.92      5.65 o 
   4   4  14        0.59       -1.15      3.55 o 
  -3   5  14       21.46       17.42      4.77 o 
  -2   5  14        5.61        9.54      3.65 o 
  -1   5  14       44.71       40.97      5.51 o 
   0   5  14       45.59       43.15      4.97 o 
   1   5  14       43.96       44.52      4.67 o 
   2   5  14        5.71       10.14      3.75 o 
   3   5  14       21.42       21.24      4.43 o 
  -3   6  14        5.51        7.57      3.99 o 
  -2   6  14       47.54       40.50      5.14 o 
  -1   6  14       13.08        9.00      3.72 o 
   0   6  14        1.67        0.75      2.13 o 
   1   6  14       13.04        9.60      3.42 o 
   2   6  14       49.09       34.21      5.24 o 
   3   6  14        5.42        5.38      3.69 o 
  -3   7  14       34.97       45.19      5.65 o 
  -2   7  14       19.91       19.21      4.70 o 
  -1   7  14        8.80       11.67      3.55 o 
   0   7  14        6.92        5.78      2.86 o 
   1   7  14        9.30       12.31      3.75 o 
   2   7  14       20.11       26.35      4.33 o 
   3   7  14       34.90       36.90      5.21 o 
  -3   8  14        3.38        5.04      3.96 o 
  -2   8  14       15.36       28.30      4.90 o 
  -1   8  14       35.33       29.56      5.38 o 
   0   8  14        1.06       -2.16      2.22 o 
   1   8  14       34.99       41.07      5.07 o 
   2   8  14       15.59       24.31      4.73 o 
   3   8  14        3.43       10.08      4.06 o 
  -2   9  14        1.99        0.74      3.35 o 
  -1   9  14        7.55        9.64      4.33 o 
   0   9  14       11.94       12.85      2.71 o 
   1   9  14        7.74        2.13      3.62 o 
   2   9  14        2.03        3.38      3.62 o 
  -1  10  14        7.12        8.66      3.69 o 
   0  10  14       10.99       10.67      3.02 o 
   1  10  14        7.34        9.81      3.38 o 
   1   0  15       24.77       22.32      4.36 o 
   2   0  15        6.79        3.18      3.45 o 
   3   0  15       10.13        7.30      4.29 o 
  -3   1  15       56.86       52.62      5.75 o 
  -2   1  15       51.40       54.31      5.68 o 
  -1   1  15       28.69       36.77      4.50 o 
   0   1  15       15.41       13.08      2.70 o 
   1   1  15       28.58       31.39      4.87 o 
   2   1  15       52.06       53.66      5.28 o 
   3   1  15       55.59       64.46      5.79 o 
  -3   2  15       46.25       41.85      5.51 o 
  -2   2  15        4.52       10.25      3.62 o 
  -1   2  15       31.22       36.84      4.33 o 
   0   2  15        5.22        1.88      2.53 o 
   1   2  15       29.84       29.60      4.26 o 
   2   2  15        4.51       -2.23      3.69 o 
   3   2  15       46.33       43.20      5.21 o 
  -3   3  15        8.77       15.32      3.52 o 
  -2   3  15       23.80       11.74      4.43 o 
  -1   3  15       31.32       30.75      4.74 o 
   0   3  15       40.01       37.79      3.60 o 
   1   3  15       32.20       31.63      4.06 o 
   2   3  15       23.94       23.78      4.67 o 
   3   3  15        8.24        9.26      4.23 o 
  -3   4  15       31.61       26.59      5.45 o 
  -2   4  15       21.58        9.67      4.53 o 
  -1   4  15        2.63        2.50      3.72 o 
   0   4  15       27.38       29.89      3.00 o 
   1   4  15        2.53        5.65      2.77 o 
   2   4  15       20.14       11.97      4.23 o 
   3   4  15       32.18       42.18      5.72 o 
  -3   5  15        3.20        4.87      4.09 o 
  -2   5  15        4.57        6.15      3.01 o 
  -1   5  15        5.10        9.40      3.14 o 
   0   5  15       19.81       26.29      2.87 o 
   1   5  15        5.25        6.80      3.52 o 
   2   5  15        5.09        2.40      3.14 o 
   3   5  15        3.48       -0.37      4.06 o 
  -3   6  15       11.35       18.83      4.43 o 
  -2   6  15       13.12       14.51      3.55 o 
  -1   6  15       24.04       29.86      4.57 o 
   0   6  15       11.68        9.92      2.81 o 
   1   6  15       23.89       14.75      4.74 o 
   2   6  15       13.26        5.31      4.02 o 
   3   6  15       11.04       10.38      4.36 o 
  -2   7  15        4.95        1.49      3.79 o 
  -1   7  15        8.45       10.11      3.62 o 
   0   7  15       10.11        9.82      2.59 o 
   1   7  15        8.79        9.40      3.58 o 
   2   7  15        4.82        2.94      3.96 o 
  -2   8  15       16.49       22.59      4.87 o 
  -1   8  15        7.18       13.12      4.56 o 
   0   8  15       14.19       20.23      3.04 o 
   1   8  15        7.13        5.48      4.33 o 
   2   8  15       16.36       19.48      4.63 o 
  -1   9  15        2.29        7.64      3.65 o 
   0   9  15       26.33       36.44      3.77 o 
   1   9  15        2.02        2.67      3.38 o 
   0   0  16        4.91        2.87      3.25 o 
   1   0  16       32.83       33.12      5.14 o 
   2   0  16        6.22        3.79      3.45 o 
   3   0  16       73.10       83.36      6.87 o 
  -3   1  16        1.80        6.36      3.75 o 
  -2   1  16        3.04        4.12      3.79 o 
  -1   1  16       28.81       27.36      4.16 o 
   0   1  16       22.70       20.69      2.83 o 
   1   1  16       29.58       25.06      4.50 o 
   2   1  16        3.25        8.96      3.31 o 
   3   1  16        1.71       -4.12      4.23 o 
  -3   2  16       18.16       23.44      5.01 o 
  -2   2  16       41.45       50.71      5.41 o 
  -1   2  16       16.48       15.12      4.29 o 
   0   2  16        2.68        0.31      2.42 o 
   1   2  16       16.36       12.82      3.82 o 
   2   2  16       41.67       42.73      5.28 o 
   3   2  16       18.88       23.40      4.46 o 
  -3   3  16        8.15        7.64      4.23 o 
  -2   3  16       44.06       40.56      5.48 o 
  -1   3  16       14.88       12.34      4.19 o 
   0   3  16        0.41       -1.57      1.93 o 
   1   3  16       14.34       13.70      3.82 o 
   2   3  16       43.89       38.40      5.55 o 
   3   3  16        8.59        8.79      4.46 o 
  -2   4  16        0.03        2.16      3.62 o 
  -1   4  16       44.15       49.87      5.38 o 
   0   4  16       30.76       27.32      3.14 o 
   1   4  16       43.84       48.45      5.01 o 
   2   4  16        0.03       -2.16      3.41 o 
  -2   5  16       20.88       14.78      4.67 o 
  -1   5  16       35.39       29.12      5.28 o 
   0   5  16       71.39       70.89      8.63 o 
   1   5  16       35.07       40.66      4.74 o 
   2   5  16       20.98       18.80      4.36 o 
  -2   6  16       21.99       18.63      5.38 o 
  -1   6  16       25.40       34.02      4.33 o 
   0   6  16        6.23        4.70      3.04 o 
   1   6  16       24.94       30.03      4.84 o 
   2   6  16       21.90       25.06      5.17 o 
  -1   7  16       15.44       17.28      4.67 o 
   0   7  16       13.21       10.71      3.06 o 
   1   7  16       15.39       19.51      4.46 o 
   0   8  16       12.30       16.96      4.04 o 
   1   0  17       37.56       36.70      5.48 o 
   2   0  17        3.44       -1.49      4.40 o 
  -2   1  17       48.73       54.00      6.90 o 
  -1   1  17       31.36       38.22      4.97 o 
   0   1  17        0.51       -1.53      2.41 o 
   1   1  17       30.84       36.80      5.31 o 
   2   1  17       48.63       56.60      6.26 o 
  -2   2  17        1.84       -0.37      3.41 o 
  -1   2  17        2.74        3.92      3.69 o 
   0   2  17       88.04      105.17      7.01 o 
   1   2  17        2.75       -3.58      4.23 o 
   2   2  17        1.82        3.38      4.06 o 
  -2   3  17       46.79       55.96      6.09 o 
  -1   3  17       15.41       21.37      4.50 o 
   0   3  17       11.35        7.97      2.69 o 
   1   3  17       16.12       14.85      4.60 o 
   2   3  17       46.62       55.92      5.85 o 
  -2   4  17        7.26       10.08      4.40 o 
  -1   4  17       13.38        7.41      4.80 o 
   0   4  17        0.07        1.30      2.52 o 
   1   4  17       13.51        9.98      4.46 o 
   2   4  17        7.16       10.08      4.06 o 
  -1   5  17        1.91        2.64      3.11 o 
   0   5  17        1.33       -0.73      2.59 o 
   1   5  17        1.87        2.27      3.82 o 
   0   6  17        5.74        4.45      7.68 o 
   0   0  18      119.58      124.79      8.26 o 
   1   0  18        0.42        2.67      3.65 o 
  -1   1  18       14.27       16.10      4.50 o 
   0   1  18        0.72        2.10      2.77 o 
   1   1  18       14.77        6.90      5.14 o 
  -1   2  18       16.01       13.15      4.50 o 
   0   2  18        2.50        1.18      2.50 o 
   1   2  18       15.89       26.28      4.46 o 
   0   3  18        2.20        2.94      2.87 o 
                                                 
